# Supplementary material for: Empowering the discovery of novel target-disease associations via machine learning approaches in the open targets platform
Source: BMC Bioinformatics. 2022 Jun 16;23:232. doi: 10.1186/s12859-022-04753-4 (PMC9202116; doi:10.1186/s12859-022-04753-4)
Supplement: Supplementary file 5 — Additional file 5. Supplement Table 1. Disease Level Performance. [file 12859_2022_4753_MOESM5_ESM.csv]

disease	AUPR	therapeuticAreas_name	known indications	unknown labels	total	fraction of known indications
rotator cuff tear	1	musculoskeletal or connective tissue disease	20	2	22	0.909090909
spastic cerebral palsy	1	nervous system disease	15	1	16	0.9375
Spinocerebellar ataxia type 2	1	psychiatric disorder,musculoskeletal or connective tissue disease,disease of visual system,genetic, familial or congenital disease,nervous system disease	2	4	6	0.333333333
cardiac amyloidosis	1	nutritional or metabolic disease	3	1	4	0.75
persian gulf syndrome	1	injury, poisoning or other complication	3	1	4	0.75
Spinal muscular atrophy with respiratory distress type 1	1	musculoskeletal or connective tissue disease,nervous system disease,genetic, familial or congenital disease	1	17	18	0.055555556
optic nerve disease	1	nervous system disease,disease of visual system	1	2	3	0.333333333
heart valve disease	1	respiratory or thoracic disease,cardiovascular disease	3	11	14	0.214285714
Familial transthyretin-related amyloidosis	1	nutritional or metabolic disease,genetic, familial or congenital disease	2	1	3	0.666666667
coronary aneurysm	1	respiratory or thoracic disease,cardiovascular disease	1	1	2	0.5
compartment syndrome	1	cardiovascular disease	2	1	3	0.666666667
Carnitine palmitoyltransferase II deficiency	1	nutritional or metabolic disease,musculoskeletal or connective tissue disease,genetic, familial or congenital disease,nervous system disease	1	9	10	0.1
influenza A (H1N1)	1	infectious disease,respiratory or thoracic disease	3	1	4	0.75
Niemann-Pick disease	1	nutritional or metabolic disease,genetic, familial or congenital disease,immune system disease,hematologic disease	1	1	2	0.5
Menstrual disorder	1	reproductive system or breast disease,endocrine system disease,urinary system disease	1	3	4	0.25
lower extremity fracture	1	musculoskeletal or connective tissue disease,injury, poisoning or other complication	1	4	5	0.2
Distal hereditary motor neuropathy type 2	1	musculoskeletal or connective tissue disease,nervous system disease,genetic, familial or congenital disease	1	8	9	0.111111111
secondary Parkinson disease	1	genetic, familial or congenital disease,nervous system disease	1	1	2	0.5
lipoid nephrosis	1	urinary system disease	1	10	11	0.090909091
dumping syndrome	1	gastrointestinal disease	3	1	4	0.75
drug-induced liver injury	1	endocrine system disease,gastrointestinal disease	4	1	5	0.8
poisoning	1	injury, poisoning or other complication	1	8	9	0.111111111
neonatal abstinence syndrome	1	psychiatric disorder,nervous system disease	1	5	6	0.166666667
Phenylketonuria	1	nutritional or metabolic disease,genetic, familial or congenital disease,nervous system disease	1	1	2	0.5
pharyngitis	1	respiratory or thoracic disease	6	12	18	0.333333333
urethritis	1	infectious disease,urinary system disease	2	4	6	0.333333333
Combined hyperlipidemia	1	nutritional or metabolic disease,genetic, familial or congenital disease,endocrine system disease	1	6	7	0.142857143
progeria	1	genetic, familial or congenital disease	2	2	4	0.5
chronic otitis media	1	disease of ear,nervous system disease	2	8	10	0.2
Hyperlipoproteinemia type 1	1	nutritional or metabolic disease,genetic, familial or congenital disease,endocrine system disease	1	21	22	0.045454545
vasomotor rhinitis	1	immune system disease,respiratory or thoracic disease	2	1	3	0.666666667
Distal spinal muscular atrophy type 3	1	musculoskeletal or connective tissue disease,nervous system disease,genetic, familial or congenital disease	1	1	2	0.5
Chlamydia trachomatis infectious disease	1	reproductive system or breast disease,infectious disease,urinary system disease	2	15	17	0.117647059
Eisenmenger syndrome	1	respiratory or thoracic disease,cardiovascular disease	1	16	17	0.058823529
diabetic polyneuropathy	1	nutritional or metabolic disease,nervous system disease,urinary system disease	4	4	8	0.5
Hypophosphatemic rickets	1	nutritional or metabolic disease,musculoskeletal or connective tissue disease,urinary system disease,genetic, familial or congenital disease,endocrine system disease	1	1	2	0.5
Polyarteritis Nodosa	1	cardiovascular disease	1	14	15	0.066666667
Fragile X-associated tremor/ataxia syndrome	1	genetic, familial or congenital disease,nervous system disease	3	2	5	0.6
REM sleep behavior disorder	1	psychiatric disorder,nervous system disease	2	4	6	0.333333333
cervical spondylosis	1	musculoskeletal or connective tissue disease,genetic, familial or congenital disease	1	4	5	0.2
Congenital amegakaryocytic thrombocytopenia	1	genetic, familial or congenital disease,hematologic disease	4	1	5	0.8
dysthymic disorder	1	psychiatric disorder,nervous system disease	2	7	9	0.222222222
X-linked distal arthrogryposis multiplex congenita	1	musculoskeletal or connective tissue disease,nervous system disease,genetic, familial or congenital disease	1	4	5	0.2
myofascial pain syndrome	1	musculoskeletal or connective tissue disease	3	1	4	0.75
avian influenza	1	infectious disease,respiratory or thoracic disease	1	9	10	0.1
hemorrhoid	1	cardiovascular disease	6	1	7	0.857142857
gallbladder disease	1	genetic, familial or congenital disease,gastrointestinal disease	8	5	13	0.615384615
noise-induced hearing loss	1	genetic, familial or congenital disease,nervous system disease	2	8	10	0.2
osteonecrosis	1	musculoskeletal or connective tissue disease	4	10	14	0.285714286
necrobiosis lipoidica	1	integumentary system disease	1	3	4	0.25
hypersomnia	1	psychiatric disorder,nervous system disease	2	5	7	0.285714286
Laryngeal dyskinesia	1	genetic, familial or congenital disease,nervous system disease	1	1	2	0.5
angle-closure glaucoma	1	disease of visual system	3	2	5	0.6
Wilson disease	1	nutritional or metabolic disease,urinary system disease,disease of visual system,genetic, familial or congenital disease,nervous system disease,gastrointestinal disease	1	2	3	0.333333333
Asperger syndrome	1	psychiatric disorder,genetic, familial or congenital disease,nervous system disease	2	6	8	0.25
Chuvash erythrocytosis	1	musculoskeletal or connective tissue disease,genetic, familial or congenital disease,immune system disease,hematologic disease	1	7	8	0.125
humerus fracture	1	musculoskeletal or connective tissue disease,injury, poisoning or other complication	6	2	8	0.75
syphilis	1	reproductive system or breast disease,infectious disease,urinary system disease	2	13	15	0.133333333
atrial flutter	1	respiratory or thoracic disease,cardiovascular disease	16	2	18	0.888888889
peptic ulcer disease	1	injury, poisoning or other complication,gastrointestinal disease	1	11	12	0.083333333
acute stress reaction	1	psychiatric disorder,nervous system disease	2	3	5	0.4
male infertility	1	reproductive system or breast disease,urinary system disease	4	27	31	0.129032258
aortic disease	1	cardiovascular disease	1	1	2	0.5
radius fracture	1	musculoskeletal or connective tissue disease,injury, poisoning or other complication	6	2	8	0.75
pneumococcal infection	1	infectious disease	2	4	6	0.333333333
middle ear disease	1	disease of ear,nervous system disease	2	3	5	0.4
cataract	1	genetic, familial or congenital disease,disease of visual system	12	10	22	0.545454545
sunburn	1	injury, poisoning or other complication,integumentary system disease	1	5	6	0.166666667
Homozygous familial hypercholesterolemia	1	nutritional or metabolic disease,genetic, familial or congenital disease,endocrine system disease	2	18	20	0.1
relapsing polychondritis	1	musculoskeletal or connective tissue disease,urinary system disease,immune system disease	1	3	4	0.25
low tension glaucoma	1	nervous system disease,disease of visual system	1	5	6	0.166666667
Raynaud disease	1	genetic, familial or congenital disease,cardiovascular disease	2	6	8	0.25
Borrelia infectious disease	1	infectious disease	2	3	5	0.4
coronary stenosis	1	respiratory or thoracic disease,cardiovascular disease	2	15	17	0.117647059
proliferative vitreoretinopathy	1	musculoskeletal or connective tissue disease,genetic, familial or congenital disease,disease of visual system,nervous system disease	4	18	22	0.181818182
Pyruvate dehydrogenase deficiency	1	nutritional or metabolic disease,psychiatric disorder,nervous system disease,genetic, familial or congenital disease	1	14	15	0.066666667
adverse effect	1	injury, poisoning or other complication	1	20	21	0.047619048
femoral neck fracture	1	musculoskeletal or connective tissue disease,injury, poisoning or other complication	3	3	6	0.5
Paramyotonia congenita of Von Eulenburg	1	musculoskeletal or connective tissue disease,genetic, familial or congenital disease,nervous system disease	1	2	3	0.333333333
biliary tract disease	1	gastrointestinal disease	3	4	7	0.428571429
endophthalmitis	1	infectious disease,disease of visual system	2	3	5	0.4
chronic inflammatory demyelinating polyneuropathy	1	immune system disease,nervous system disease	4	16	20	0.2
Epstein-Barr virus infection	1	infectious disease	1	32	33	0.03030303
intermediate uveitis	1	disease of visual system	2	3	5	0.4
Coronary Restenosis	1	respiratory or thoracic disease,cardiovascular disease	4	1	5	0.8
normal pressure hydrocephalus	1	nervous system disease	1	4	5	0.2
Hutchinson-Gilford progeria syndrome	1	musculoskeletal or connective tissue disease,disease of visual system,genetic, familial or congenital disease	2	1	3	0.666666667
autonomic dysreflexia	1	nervous system disease	1	1	2	0.5
narcolepsy with cataplexy	1	psychiatric disorder,genetic, familial or congenital disease,nervous system disease	2	1	3	0.666666667
Endometritis	1	reproductive system or breast disease,urinary system disease	2	14	16	0.125
Distal hereditary motor neuropathy type 1	1	musculoskeletal or connective tissue disease,nervous system disease,genetic, familial or congenital disease	1	1	2	0.5
hypogonadotropic hypogonadism	1	reproductive system or breast disease,genetic, familial or congenital disease,endocrine system disease,urinary system disease	5	9	14	0.357142857
rheumatic heart disease	1	respiratory or thoracic disease,cardiovascular disease	1	16	17	0.058823529
Peri-Implantitis	1	gastrointestinal disease	15	18	33	0.454545455
otitis externa	1	disease of ear,infectious disease,nervous system disease	1	4	5	0.2
prurigo nodularis	1	integumentary system disease	2	2	4	0.5
atrophic macular degeneration	1	musculoskeletal or connective tissue disease,genetic, familial or congenital disease,disease of visual system,nervous system disease	15	9	24	0.625
substance withdrawal syndrome	1	psychiatric disorder,nervous system disease	2	3	5	0.4
cutaneous Leishmaniasis	1	infectious disease,integumentary system disease	4	17	21	0.19047619
Idiopathic and/or familial pulmonary arterial hypertension	1	genetic, familial or congenital disease,respiratory or thoracic disease,urinary system disease,cardiovascular disease	3	3	6	0.5
stomatitis	1	gastrointestinal disease	6	6	12	0.5
rhegmatogenous retinal detachment	1	genetic, familial or congenital disease,nervous system disease,disease of visual system	4	7	11	0.363636364
enteritis	1	gastrointestinal disease	3	17	20	0.15
sensorineural hearing loss	1	nervous system disease	1	22	23	0.043478261
Alport syndrome	1	urinary system disease,disease of visual system,nervous system disease,genetic, familial or congenital disease	2	10	12	0.166666667
urolithiasis	1	urinary system disease	2	5	7	0.285714286
conduct disorder	1	psychiatric disorder,nervous system disease	4	7	11	0.363636364
hematologic disease	1	hematologic disease	3	15	18	0.166666667
parathyroid disease	1	nutritional or metabolic disease,endocrine system disease	2	1	3	0.666666667
Turner syndrome	1	urinary system disease,disease of visual system,reproductive system or breast disease,genetic, familial or congenital disease,endocrine system disease	1	11	12	0.083333333
Proximal spinal muscular atrophy type 1	1	musculoskeletal or connective tissue disease,genetic, familial or congenital disease,nervous system disease	1	5	6	0.166666667
placental insufficiency	1	reproductive system or breast disease,pregnancy or perinatal disease,urinary system disease	1	7	8	0.125
Juvenile neuronal ceroid lipofuscinosis	1	nutritional or metabolic disease,musculoskeletal or connective tissue disease,psychiatric disorder,disease of visual system,nervous system disease,genetic, familial or congenital disease	1	12	13	0.076923077
autosomal dominant polycystic liver disease	1	genetic, familial or congenital disease,endocrine system disease,gastrointestinal disease	3	3	6	0.5
Hyperphenylalaninemia	1	nutritional or metabolic disease,genetic, familial or congenital disease,nervous system disease	1	12	13	0.076923077
Cardiodysrhythmic potassium-sensitive periodic paralysis	1	nutritional or metabolic disease,musculoskeletal or connective tissue disease,nervous system disease,cardiovascular disease,genetic, familial or congenital disease,respiratory or thoracic disease	1	4	5	0.2
Severe congenital neutropenia	1	genetic, familial or congenital disease,immune system disease,hematologic disease	4	26	30	0.133333333
idiopathic nephrotic syndrome	1	genetic, familial or congenital disease,urinary system disease	1	3	4	0.25
femur fracture	1	musculoskeletal or connective tissue disease,injury, poisoning or other complication	5	1	6	0.833333333
bacterial vaginosis	1	reproductive system or breast disease,infectious disease,urinary system disease	3	5	8	0.375
filarial elephantiasis	1	infectious disease,disease of visual system,immune system disease,integumentary system disease,hematologic disease	2	3	5	0.4
Facioscapulohumeral dystrophy	1	musculoskeletal or connective tissue disease,genetic, familial or congenital disease,nervous system disease	1	17	18	0.055555556
peripheral nervous system disease	1	nervous system disease	3	9	12	0.25
macular holes	1	nervous system disease,disease of visual system	17	5	22	0.772727273
ATTRV122I amyloidosis	1	nutritional or metabolic disease,musculoskeletal or connective tissue disease,nervous system disease,cardiovascular disease,genetic, familial or congenital disease,respiratory or thoracic disease	2	2	4	0.5
acanthosis nigricans	1	genetic, familial or congenital disease,integumentary system disease	15	37	52	0.288461538
pneumocystosis	1	infectious disease,respiratory or thoracic disease	1	20	21	0.047619048
opioid use disorder	1	psychiatric disorder	3	2	5	0.6
orthostatic hypotension	1	cardiovascular disease	15	4	19	0.789473684
aseptic meningitis	1	infectious disease,nervous system disease	2	8	10	0.2
blindness (disorder)	1	nervous system disease,disease of visual system	15	2	17	0.882352941
female reproductive system disease	1	reproductive system or breast disease,urinary system disease	6	10	16	0.375
atrioventricular septal defect	1	genetic, familial or congenital disease,respiratory or thoracic disease,cardiovascular disease	1	5	6	0.166666667
upper extremity fracture	1	musculoskeletal or connective tissue disease,injury, poisoning or other complication	2	3	5	0.4
intracranial hypertension	1	nervous system disease,cardiovascular disease	3	1	4	0.75
premenstrual tension	1	reproductive system or breast disease,urinary system disease	1	2	3	0.333333333
Tibial muscular dystrophy	1	musculoskeletal or connective tissue disease,genetic, familial or congenital disease,nervous system disease	1	2	3	0.333333333
cholelithiasis	1	genetic, familial or congenital disease,urinary system disease,gastrointestinal disease	3	7	10	0.3
Erythromelalgia	1	genetic, familial or congenital disease,nervous system disease,integumentary system disease,cardiovascular disease	2	1	3	0.666666667
rib fracture	1	musculoskeletal or connective tissue disease,injury, poisoning or other complication	2	1	3	0.666666667
Gaucher disease	1	nutritional or metabolic disease,musculoskeletal or connective tissue disease,disease of visual system,cardiovascular disease,genetic, familial or congenital disease,respiratory or thoracic disease	1	15	16	0.0625
endometrial hyperplasia	1	reproductive system or breast disease,urinary system disease	16	24	40	0.4
Pelvic Inflammatory Disease	1	reproductive system or breast disease,urinary system disease	2	14	16	0.125
paroxysmal tachycardia	1	respiratory or thoracic disease,cardiovascular disease	1	1	2	0.5
fecal incontinence	1	gastrointestinal disease	3	1	4	0.75
epidermolysis bullosa	1	integumentary system disease	5	6	11	0.454545455
Kennedy disease	1	musculoskeletal or connective tissue disease,urinary system disease,nervous system disease,reproductive system or breast disease,genetic, familial or congenital disease	1	1	2	0.5
chondrocalcinosis	1	nutritional or metabolic disease,musculoskeletal or connective tissue disease	1	2	3	0.333333333
radiodermatitis	1	injury, poisoning or other complication,integumentary system disease	4	5	9	0.444444444
photosensitivity disease	1	immune system disease,injury, poisoning or other complication,integumentary system disease	1	1	2	0.5
dysplasia of cervix	1	reproductive system or breast disease,urinary system disease	2	15	17	0.117647059
Stargardt disease	1	musculoskeletal or connective tissue disease,genetic, familial or congenital disease,disease of visual system,nervous system disease	15	5	20	0.75
Pick disease	1	psychiatric disorder,genetic, familial or congenital disease,nervous system disease	1	42	43	0.023255814
Zellweger syndrome	1	nutritional or metabolic disease,musculoskeletal or connective tissue disease,urinary system disease,disease of visual system,genetic, familial or congenital disease,nervous system disease,gastrointestinal disease	1	29	30	0.033333333
diabetes insipidus	1	urinary system disease	15	6	21	0.714285714
sprain	1	injury, poisoning or other complication	3	9	12	0.25
lactic acidosis	1	nutritional or metabolic disease	1	8	9	0.111111111
hypoplastic left heart syndrome	1	genetic, familial or congenital disease,respiratory or thoracic disease,cardiovascular disease	1	11	12	0.083333333
renovascular hypertension	1	urinary system disease,cardiovascular disease	4	11	15	0.266666667
Porphyria cutanea tarda	1	nutritional or metabolic disease,urinary system disease,disease of visual system,nervous system disease,genetic, familial or congenital disease,endocrine system disease,integumentary system disease,gastrointestinal disease	1	3	4	0.25
lumbar disc herniation	1	musculoskeletal or connective tissue disease	2	9	11	0.181818182
androgenetic alopecia	1	genetic, familial or congenital disease,integumentary system disease	4	3	7	0.571428571
Charcot-Marie-Tooth disease	1	genetic, familial or congenital disease,nervous system disease	2	7	9	0.222222222
streptococcal infection	1	infectious disease	2	3	5	0.4
cocaine use disorder	1	psychiatric disorder	8	5	13	0.615384615
clostridium difficile infection	1	infectious disease	1	4	5	0.2
bone marrow failure syndrome	1	musculoskeletal or connective tissue disease,genetic, familial or congenital disease,immune system disease,hematologic disease	3	2	5	0.6
uterine prolapse	1	reproductive system or breast disease,urinary system disease	1	2	3	0.333333333
retinal artery occlusion	1	nervous system disease,disease of visual system,cardiovascular disease	1	1	2	0.5
idiopathic dilated cardiomyopathy	1	musculoskeletal or connective tissue disease,respiratory or thoracic disease,cardiovascular disease	3	5	8	0.375
Crohn's colitis	1	genetic, familial or congenital disease,immune system disease,gastrointestinal disease	2	5	7	0.285714286
hypoparathyroidism	1	nutritional or metabolic disease,endocrine system disease	1	4	5	0.2
Neural tube defect	1	genetic, familial or congenital disease,nervous system disease	1	3	4	0.25
mansonelliasis	1	infectious disease,integumentary system disease	2	2	4	0.5
Myotonic dystrophy	1	musculoskeletal or connective tissue disease,genetic, familial or congenital disease,nervous system disease	2	10	12	0.166666667
cholecystolithiasis	1	genetic, familial or congenital disease,gastrointestinal disease	4	1	5	0.8
Craniosynostosis	1	musculoskeletal or connective tissue disease,genetic, familial or congenital disease	1	6	7	0.142857143
periarthritis	1	musculoskeletal or connective tissue disease	2	1	3	0.666666667
Albright hereditary osteodystrophy	1	nutritional or metabolic disease,musculoskeletal or connective tissue disease,urinary system disease,disease of visual system,genetic, familial or congenital disease,endocrine system disease,integumentary system disease	1	4	5	0.2
immune deficiency disease	1	genetic, familial or congenital disease,immune system disease	5	1	6	0.833333333
Interauricular communication	1	genetic, familial or congenital disease	1	87	88	0.011363636
cellulitis	1	infectious disease,integumentary system disease	2	16	18	0.111111111
dental pulp disease	1	musculoskeletal or connective tissue disease,gastrointestinal disease	5	1	6	0.833333333
aphthous ulcer	1	gastrointestinal disease	5	14	19	0.263157895
frontal fibrosing alopecia	1	genetic, familial or congenital disease,integumentary system disease	1	1	2	0.5
Herpes simplex infection	1	infectious disease	1	1	2	0.5
postmenopausal osteoporosis	1	musculoskeletal or connective tissue disease	5	13	18	0.277777778
polycythemia	1	musculoskeletal or connective tissue disease,immune system disease,hematologic disease	1	12	13	0.076923077
Ventricular septal defect	1	genetic, familial or congenital disease,respiratory or thoracic disease,cardiovascular disease	1	6	7	0.142857143
keratitis	1	disease of visual system,integumentary system disease	1	27	28	0.035714286
Benign essential blepharospasm	1	genetic, familial or congenital disease,nervous system disease	2	1	3	0.666666667
neuralgia	1	nervous system disease	5	2	7	0.714285714
hyperinsulinemic hypoglycemia	1	nutritional or metabolic disease,genetic, familial or congenital disease	2	2	4	0.5
osteomalacia	1	musculoskeletal or connective tissue disease	3	2	5	0.6
Osteopetrosis	1	musculoskeletal or connective tissue disease,genetic, familial or congenital disease	3	6	9	0.333333333
Familial amyloid polyneuropathy	1	nutritional or metabolic disease,genetic, familial or congenital disease,nervous system disease	1	1	2	0.5
Mucopolysaccharidosis	1	nutritional or metabolic disease,genetic, familial or congenital disease,disease of visual system	1	2	3	0.333333333
Cauda equina syndrome	1	nervous system disease	1	1	2	0.5
Spinocerebellar ataxia type 3	1	psychiatric disorder,disease of visual system,nervous system disease,genetic, familial or congenital disease	1	8	9	0.111111111
alcohol withdrawal delirium	1	psychiatric disorder,nervous system disease	1	2	3	0.333333333
pulmonary tuberculosis	1	infectious disease,respiratory or thoracic disease	2	12	14	0.142857143
skin atrophy	1	integumentary system disease	1	5	6	0.166666667
autoimmune disease	1	immune system disease	1	49	50	0.02
Spinocerebellar ataxia type 7	1	psychiatric disorder,disease of visual system,nervous system disease,genetic, familial or congenital disease	2	1	3	0.666666667
tenosynovitis	1	musculoskeletal or connective tissue disease,immune system disease	2	2	4	0.5
peripheral vertigo	1	disease of ear,nervous system disease	1	3	4	0.25
bursitis	1	musculoskeletal or connective tissue disease	3	1	4	0.75
amenorrhea	1	reproductive system or breast disease,endocrine system disease,urinary system disease	16	6	22	0.727272727
familial hypercholesterolemia	1	nutritional or metabolic disease,genetic, familial or congenital disease	1	15	16	0.0625
Landau-Kleffner syndrome	1	genetic, familial or congenital disease,nervous system disease	2	4	6	0.333333333
presbyopia	1	disease of visual system	3	2	5	0.6
Pseudohypoparathyroidism type 1A	1	nutritional or metabolic disease,musculoskeletal or connective tissue disease,urinary system disease,disease of visual system,genetic, familial or congenital disease,endocrine system disease,integumentary system disease	1	4	5	0.2
cysticercosis	1	infectious disease,gastrointestinal disease	1	7	8	0.125
acute pharyngitis	1	respiratory or thoracic disease	1	4	5	0.2
POEMS syndrome	1	immune system disease,nervous system disease,hematologic disease	1	7	8	0.125
Bardet-Biedl syndrome	1	musculoskeletal or connective tissue disease,reproductive system or breast disease,genetic, familial or congenital disease,nervous system disease,endocrine system disease,nutritional or metabolic disease,psychiatric disorder,urinary system disease,disease of visual system,gastrointestinal disease	15	51	66	0.227272727
spinal cord disease	1	nervous system disease	1	4	5	0.2
bacterial meningitis	1	infectious disease,nervous system disease	2	3	5	0.4
croup	1	infectious disease,respiratory or thoracic disease	3	3	6	0.5
Atypical hemolytic-uremic syndrome	1	urinary system disease,hematologic disease,genetic, familial or congenital disease,immune system disease	1	29	30	0.033333333
scrub typhus	1	infectious disease	2	8	10	0.2
transverse myelitis	1	infectious disease,nervous system disease	13	1	14	0.928571429
motor neuron disease	1	nervous system disease	13	16	29	0.448275862
Brugada syndrome	1	genetic, familial or congenital disease,respiratory or thoracic disease,cardiovascular disease	13	8	21	0.619047619
contracture	1	musculoskeletal or connective tissue disease	13	2	15	0.866666667
ankle fracture	1	musculoskeletal or connective tissue disease,injury, poisoning or other complication	7	3	10	0.7
complex partial epilepsy	1	nervous system disease	7	1	8	0.875
prostate disease	1	reproductive system or breast disease,urinary system disease	13	8	21	0.619047619
morbid obesity	1	nutritional or metabolic disease	22	3	25	0.88
Guillain-Barre syndrome	1	immune system disease,nervous system disease	13	37	50	0.26
botulism	1	musculoskeletal or connective tissue disease,genetic, familial or congenital disease,infectious disease,nervous system disease	13	3	16	0.8125
Li-Fraumeni syndrome	0.995833333	genetic, familial or congenital disease,nervous system disease	15	9	24	0.625
primary progressive multiple sclerosis	0.994444444	immune system disease,nervous system disease	18	13	31	0.580645161
systolic heart failure	0.993989604	respiratory or thoracic disease,cardiovascular disease	18	6	24	0.75
gallstones	0.993271819	genetic, familial or congenital disease,gastrointestinal disease	17	13	30	0.566666667
retinal vein occlusion	0.991674361	nervous system disease,disease of visual system,cardiovascular disease	19	2	21	0.904761905
avascular necrosis	0.991674361	musculoskeletal or connective tissue disease	19	4	23	0.826086957
hypotension	0.991071429	cardiovascular disease	14	4	18	0.777777778
frozen shoulder	0.988578386	musculoskeletal or connective tissue disease	19	4	23	0.826086957
macular degeneration	0.988187386	nervous system disease,disease of visual system	30	11	41	0.731707317
spinal muscular atrophy	0.984444444	musculoskeletal or connective tissue disease,nervous system disease	18	10	28	0.642857143
Ataxia-telangiectasia	0.981498779	nutritional or metabolic disease,psychiatric disorder,urinary system disease,disease of visual system,cardiovascular disease,reproductive system or breast disease,genetic, familial or congenital disease,immune system disease,nervous system disease,endocrine system disease,integumentary system disease	15	77	92	0.163043478
Non-ST Elevation Myocardial Infarction	0.980909091	musculoskeletal or connective tissue disease,respiratory or thoracic disease,cardiovascular disease	10	2	12	0.833333333
schizoaffective disorder	0.980763658	psychiatric disorder,nervous system disease	43	12	55	0.781818182
nervous system injury	0.978754579	nervous system disease,injury, poisoning or other complication	13	44	57	0.228070175
esophageal varices	0.976190476	respiratory or thoracic disease,gastrointestinal disease,cardiovascular disease	6	9	15	0.4
retinal detachment	0.976190476	genetic, familial or congenital disease,nervous system disease,disease of visual system	6	20	26	0.230769231
scoliosis	0.974587912	musculoskeletal or connective tissue disease	13	5	18	0.722222222
Muscular dystrophy	0.97359375	musculoskeletal or connective tissue disease,genetic, familial or congenital disease,nervous system disease	16	33	49	0.326530612
generalized anxiety disorder	0.972598086	psychiatric disorder,nervous system disease	30	17	47	0.638297872
tooth disease	0.970486111	musculoskeletal or connective tissue disease,gastrointestinal disease	8	9	17	0.470588235
alcohol-related disorders	0.970486111	psychiatric disorder	8	7	15	0.533333333
cerebral palsy	0.967954989	nervous system disease	25	14	39	0.641025641
Takotsubo cardiomyopathy	0.966666667	musculoskeletal or connective tissue disease,respiratory or thoracic disease,cardiovascular disease	5	14	19	0.263157895
pericarditis	0.966666667	respiratory or thoracic disease,cardiovascular disease	5	13	18	0.277777778
pericardial effusion (disease)	0.966666667	respiratory or thoracic disease,cardiovascular disease	5	13	18	0.277777778
pik3ca related overgrowth spectrum	0.966666667	genetic, familial or congenital disease	5	1	6	0.833333333
habitual abortion	0.963839787	reproductive system or breast disease,urinary system disease	18	7	25	0.72
bone fracture	0.961448325	musculoskeletal or connective tissue disease,injury, poisoning or other complication	35	13	48	0.729166667
Beta-thalassemia major	0.958333333	genetic, familial or congenital disease,urinary system disease,endocrine system disease,hematologic disease	6	5	11	0.545454545
Dupuytren Contracture	0.956464369	musculoskeletal or connective tissue disease	14	3	17	0.823529412
anterior ischemic optic neuropathy	0.955182261	nervous system disease,disease of visual system	17	7	24	0.708333333
binge eating	0.950284091	nutritional or metabolic disease,psychiatric disorder,nervous system disease	8	6	14	0.571428571
Paroxysmal nocturnal hemoglobinuria	0.95	nutritional or metabolic disease,genetic, familial or congenital disease,hematologic disease	4	23	27	0.148148148
Shwachman-Diamond syndrome	0.95	musculoskeletal or connective tissue disease,pancreas disease,hematologic disease,genetic, familial or congenital disease,endocrine system disease,immune system disease,gastrointestinal disease	4	21	25	0.16
Congenital isolated hyperinsulinism	0.95	nutritional or metabolic disease,genetic, familial or congenital disease,endocrine system disease,pancreas disease,gastrointestinal disease	4	5	9	0.444444444
Frontotemporal dementia	0.94994233	psychiatric disorder,genetic, familial or congenital disease,nervous system disease	17	48	65	0.261538462
secondary progressive multiple sclerosis	0.94903822	immune system disease,nervous system disease	22	16	38	0.578947368
End Stage Liver Disease	0.948051948	endocrine system disease,gastrointestinal disease	7	10	17	0.411764706
Progressive supranuclear palsy	0.946428571	psychiatric disorder,disease of visual system,nervous system disease,genetic, familial or congenital disease	8	24	32	0.25
insomnia	0.94547274	psychiatric disorder,nervous system disease	18	22	40	0.45
altitude sickness	0.944617665	respiratory or thoracic disease,injury, poisoning or other complication	21	64	85	0.247058824
intestinal obstruction	0.944444444	gastrointestinal disease	6	15	21	0.285714286
sinusitis	0.943813544	musculoskeletal or connective tissue disease,respiratory or thoracic disease	19	14	33	0.575757576
hidradenitis suppurativa	0.943643171	integumentary system disease	23	11	34	0.676470588
trigeminal neuralgia	0.942857143	nervous system disease	5	5	10	0.5
Dopamine beta-hydroxylase deficiency	0.942857143	nutritional or metabolic disease,disease of visual system,nervous system disease,genetic, familial or congenital disease	5	3	8	0.625
bipolar I disorder	0.942857143	psychiatric disorder,nervous system disease	5	13	18	0.277777778
Hepatopulmonary Syndrome	0.941517857	endocrine system disease,gastrointestinal disease,cardiovascular disease	8	5	13	0.615384615
sudden cardiac arrest	0.932654845	respiratory or thoracic disease,cardiovascular disease	14	13	27	0.518518519
reproductive system disease	0.931795635	reproductive system or breast disease,urinary system disease	8	8	16	0.5
gestational diabetes	0.93079709	nutritional or metabolic disease,endocrine system disease,pregnancy or perinatal disease,pancreas disease,gastrointestinal disease	18	59	77	0.233766234
atrial fibrillation	0.930683108	respiratory or thoracic disease,cardiovascular disease	46	111	157	0.292993631
injury	0.929439606	injury, poisoning or other complication	25	13	38	0.657894737
Lennox-Gastaut syndrome	0.928409091	genetic, familial or congenital disease,nervous system disease	8	5	13	0.615384615
osteomyelitis	0.926666667	musculoskeletal or connective tissue disease,immune system disease,infectious disease,hematologic disease	5	23	28	0.178571429
prediabetes syndrome	0.925498549	nutritional or metabolic disease,endocrine system disease,pancreas disease,gastrointestinal disease	21	29	50	0.42
migraine with aura	0.92485119	nervous system disease,cardiovascular disease	8	5	13	0.615384615
peripheral vascular disease	0.923280423	cardiovascular disease	9	24	33	0.272727273
eye disease	0.92176099	disease of visual system	24	26	50	0.48
Tendinopathy	0.92156285	musculoskeletal or connective tissue disease	18	19	37	0.486486486
bulimia nervosa	0.9170306	nutritional or metabolic disease,psychiatric disorder,nervous system disease	10	10	20	0.5
spinal stenosis	0.916666667	musculoskeletal or connective tissue disease	4	11	15	0.266666667
Angelman syndrome	0.916666667	psychiatric disorder,genetic, familial or congenital disease,nervous system disease	4	4	8	0.5
Achondroplasia	0.916666667	musculoskeletal or connective tissue disease,genetic, familial or congenital disease	3	5	8	0.375
pervasive developmental disorder	0.916666667	psychiatric disorder,nervous system disease	3	5	8	0.375
cerebral atherosclerosis	0.916666667	cardiovascular disease	3	6	9	0.333333333
berylliosis	0.916666667	infectious disease,respiratory or thoracic disease	3	2	5	0.6
diastolic heart failure	0.916666667	respiratory or thoracic disease,cardiovascular disease	3	4	7	0.428571429
social anxiety disorder	0.914185332	psychiatric disorder,nervous system disease	10	29	39	0.256410256
optic neuritis	0.913062857	infectious disease,nervous system disease,disease of visual system	22	21	43	0.511627907
Abdominal Aortic Aneurysm	0.912945413	cardiovascular disease	21	46	67	0.313432836
Fragile X syndrome	0.909729664	nutritional or metabolic disease,psychiatric disorder,musculoskeletal or connective tissue disease,disease of visual system,genetic, familial or congenital disease,nervous system disease,endocrine system disease	26	38	64	0.40625
orthostatic intolerance	0.908730159	genetic, familial or congenital disease,nervous system disease,respiratory or thoracic disease,cardiovascular disease	7	2	9	0.777777778
delirium	0.907951199	psychiatric disorder,nervous system disease	16	10	26	0.615384615
Fanconi anemia	0.904607699	nutritional or metabolic disease,musculoskeletal or connective tissue disease,urinary system disease,hematologic disease,genetic, familial or congenital disease,integumentary system disease	23	33	56	0.410714286
intracranial subdural hematoma	0.903834261	nervous system disease,cardiovascular disease	7	5	12	0.583333333
severe acute respiratory syndrome	0.901177289	infectious disease,respiratory or thoracic disease	41	32	73	0.561643836
restless legs syndrome	0.901066341	genetic, familial or congenital disease,nervous system disease	15	11	26	0.576923077
metabolic disease	0.900710794	nutritional or metabolic disease	19	102	121	0.157024793
Myasthenia gravis	0.8997873	musculoskeletal or connective tissue disease,genetic, familial or congenital disease,immune system disease,nervous system disease	23	35	58	0.396551724
Prader-Willi syndrome	0.899538867	nutritional or metabolic disease,psychiatric disorder,urinary system disease,reproductive system or breast disease,genetic, familial or congenital disease,nervous system disease,endocrine system disease	11	24	35	0.314285714
Barrett's esophagus	0.898763397	respiratory or thoracic disease,gastrointestinal disease	17	68	85	0.2
polycystic ovary syndrome	0.898621033	reproductive system or breast disease,genetic, familial or congenital disease,endocrine system disease,urinary system disease	23	65	88	0.261363636
common cold	0.898514364	respiratory or thoracic disease,gastrointestinal disease	11	8	19	0.578947368
obstructive sleep apnea	0.897905927	psychiatric disorder,nervous system disease,respiratory or thoracic disease	43	70	113	0.380530973
ischemia reperfusion injury	0.896984428	injury, poisoning or other complication	35	44	79	0.443037975
radiculopathy	0.896464646	nervous system disease	6	5	11	0.545454545
diabetic macular edema	0.896410512	nutritional or metabolic disease,disease of visual system,nervous system disease,cardiovascular disease	25	16	41	0.609756098
Disorder of lipid metabolism	0.895331483	nutritional or metabolic disease,genetic, familial or congenital disease	21	73	94	0.223404255
cannabis dependence	0.892896636	psychiatric disorder,nervous system disease	16	4	20	0.8
ulcer disease	0.892111613	injury, poisoning or other complication	16	39	55	0.290909091
seasonal allergic rhinitis	0.888528139	immune system disease,respiratory or thoracic disease	7	19	26	0.269230769
hip fracture	0.887669149	musculoskeletal or connective tissue disease,injury, poisoning or other complication	11	11	22	0.5
hypospadias	0.883246329	reproductive system or breast disease,genetic, familial or congenital disease,urinary system disease	11	9	20	0.55
brain aneurysm	0.883173077	nervous system disease,cardiovascular disease	8	28	36	0.222222222
Autosomal dominant polycystic kidney disease	0.881411102	reproductive system or breast disease,genetic, familial or congenital disease,urinary system disease	21	39	60	0.35
retinopathy	0.879591837	nervous system disease,disease of visual system	7	70	77	0.090909091
cardiac arrhythmia	0.878923257	respiratory or thoracic disease,cardiovascular disease	27	53	80	0.3375
Familial Mediterranean fever	0.876923077	musculoskeletal or connective tissue disease,genetic, familial or congenital disease,urinary system disease,immune system disease	5	25	30	0.166666667
Becker muscular dystrophy	0.876666667	musculoskeletal or connective tissue disease,psychiatric disorder,nervous system disease,cardiovascular disease,genetic, familial or congenital disease,respiratory or thoracic disease	5	21	26	0.192307692
complex regional pain syndrome	0.876240079	nervous system disease	8	18	26	0.307692308
osteoarthritis, hip	0.875226541	musculoskeletal or connective tissue disease	11	4	15	0.733333333
female infertility	0.875	reproductive system or breast disease,urinary system disease	4	7	11	0.363636364
brain ischemia	0.871212121	nervous system disease,cardiovascular disease	8	52	60	0.133333333
aneurysm	0.871031746	cardiovascular disease	8	20	28	0.285714286
endothelial dysfunction	0.867329519	cardiovascular disease	21	84	105	0.2
arterial occlusive disease	0.866666667	cardiovascular disease	3	2	5	0.6
Hypertriglyceridemia	0.865972222	nutritional or metabolic disease	10	35	45	0.222222222
Herpes Zoster	0.865552454	infectious disease,integumentary system disease	12	15	27	0.444444444
wet macular degeneration	0.86479169	musculoskeletal or connective tissue disease,genetic, familial or congenital disease,disease of visual system,nervous system disease	15	9	24	0.625
acne	0.864583333	genetic, familial or congenital disease,integumentary system disease	6	53	59	0.101694915
obsessive-compulsive disorder	0.863832871	psychiatric disorder,genetic, familial or congenital disease,nervous system disease	25	25	50	0.5
Sickle cell anemia	0.862051487	musculoskeletal or connective tissue disease,urinary system disease,hematologic disease,reproductive system or breast disease,genetic, familial or congenital disease,endocrine system disease	55	35	90	0.611111111
Lymphedema	0.861111111	immune system disease,integumentary system disease,hematologic disease	4	27	31	0.129032258
methamphetamine dependence	0.855714472	psychiatric disorder,nervous system disease	21	5	26	0.807692308
Fish-eye disease	0.855555556	nutritional or metabolic disease,genetic, familial or congenital disease,urinary system disease,disease of visual system,endocrine system disease	6	9	15	0.4
COVID-19	0.855346893	infectious disease	80	36	116	0.689655172
osteoarthritis, hand	0.85515873	musculoskeletal or connective tissue disease	6	3	9	0.666666667
Childhood absence epilepsy	0.850909091	genetic, familial or congenital disease,nervous system disease	5	7	12	0.416666667
Duchenne muscular dystrophy	0.850770499	musculoskeletal or connective tissue disease,psychiatric disorder,disease of visual system,cardiovascular disease,genetic, familial or congenital disease,respiratory or thoracic disease,nervous system disease	25	67	92	0.27173913
Severe combined immunodeficiency	0.85	genetic, familial or congenital disease,immune system disease	5	63	68	0.073529412
neuropathy	0.85	nervous system disease	9	77	86	0.104651163
pelvic organ prolapse	0.846031746	reproductive system or breast disease,urinary system disease	8	12	20	0.4
psychosis	0.842048244	psychiatric disorder,nervous system disease	18	51	69	0.260869565
preeclampsia	0.841933761	genetic, familial or congenital disease,pregnancy or perinatal disease,urinary system disease,cardiovascular disease	12	39	51	0.235294118
gastrointestinal disease	0.841366064	gastrointestinal disease	19	34	53	0.358490566
chronic hepatitis C virus infection	0.838654248	endocrine system disease,infectious disease,gastrointestinal disease	40	39	79	0.506329114
ST Elevation Myocardial Infarction	0.838224383	musculoskeletal or connective tissue disease,respiratory or thoracic disease,cardiovascular disease	15	16	31	0.483870968
mental or behavioural disorder	0.837753987	psychiatric disorder,nervous system disease	25	55	80	0.3125
bipolar disorder	0.837340196	psychiatric disorder,nervous system disease	45	76	121	0.371900826
periodontitis	0.837176801	musculoskeletal or connective tissue disease,gastrointestinal disease	25	81	106	0.235849057
nicotine dependence	0.83496576	psychiatric disorder,genetic, familial or congenital disease,nervous system disease	23	27	50	0.46
non-alcoholic fatty liver disease	0.834948997	endocrine system disease,gastrointestinal disease	26	60	86	0.302325581
opioid dependence	0.834455728	psychiatric disorder,nervous system disease	20	16	36	0.555555556
partial epilepsy	0.834027778	nervous system disease	10	14	24	0.416666667
migraine disorder	0.833694387	nervous system disease,cardiovascular disease	48	65	113	0.424778761
cerebral small vessel disease	0.833333333	genetic, familial or congenital disease,nervous system disease,cardiovascular disease	2	10	12	0.166666667
hypertension, pregnancy-induced	0.833333333	pregnancy or perinatal disease,cardiovascular disease	3	7	10	0.3
pulmonary edema	0.833333333	respiratory or thoracic disease	2	5	7	0.285714286
blepharitis	0.833333333	disease of visual system	2	5	7	0.285714286
diverticular disease	0.833333333	gastrointestinal disease	2	12	14	0.142857143
lymphocytic colitis	0.833333333	genetic, familial or congenital disease,immune system disease,gastrointestinal disease	2	3	5	0.4
peptic esophagitis	0.833333333	respiratory or thoracic disease,injury, poisoning or other complication,gastrointestinal disease	2	14	16	0.125
diverticulitis	0.833333333	gastrointestinal disease	3	13	16	0.1875
parasitic infection	0.833333333	infectious disease	2	35	37	0.054054054
hepatitis D virus infection	0.833333333	endocrine system disease,infectious disease,gastrointestinal disease	3	3	6	0.5
cocaine dependence	0.830654647	psychiatric disorder,nervous system disease	29	22	51	0.568627451
acute graft vs. host disease	0.83016829	immune system disease	22	6	28	0.785714286
carpal tunnel syndrome	0.83015873	genetic, familial or congenital disease,nervous system disease	6	19	25	0.24
status epilepticus	0.82718254	nervous system disease	8	46	54	0.148148148
chronic progressive multiple sclerosis	0.825378788	immune system disease,nervous system disease	8	4	12	0.666666667
adult acute respiratory distress syndrome	0.822188228	respiratory or thoracic disease	8	8	16	0.5
major depressive disorder	0.82141214	psychiatric disorder,nervous system disease	52	46	98	0.530612245
hepatitis C virus infection	0.821407454	endocrine system disease,infectious disease,gastrointestinal disease	35	29	64	0.546875
relapsing-remitting multiple sclerosis	0.818399083	immune system disease,nervous system disease	40	40	80	0.5
peripheral arterial disease	0.817448222	cardiovascular disease	32	50	82	0.390243902
AL amyloidosis	0.816326531	nutritional or metabolic disease,musculoskeletal or connective tissue disease,urinary system disease,nervous system disease,cardiovascular disease,genetic, familial or congenital disease,respiratory or thoracic disease	7	6	13	0.538461538
Stiff-Person syndrome	0.815555556	nutritional or metabolic disease,endocrine system disease,pancreas disease,nervous system disease,gastrointestinal disease	5	31	36	0.138888889
musculoskeletal system disease	0.81025641	musculoskeletal or connective tissue disease	5	27	32	0.15625
allergy	0.81	immune system disease	5	86	91	0.054945055
Primary systemic amyloidosis	0.81	nutritional or metabolic disease,musculoskeletal or connective tissue disease,urinary system disease,nervous system disease,cardiovascular disease,genetic, familial or congenital disease,respiratory or thoracic disease	5	5	10	0.5
depressive disorder	0.806856307	psychiatric disorder,nervous system disease	64	111	175	0.365714286
ileus	0.804761905	gastrointestinal disease	7	16	23	0.304347826
amnesia	0.802631579	psychiatric disorder,nervous system disease	4	17	21	0.19047619
post-traumatic stress disorder	0.802372394	psychiatric disorder,nervous system disease	21	47	68	0.308823529
Spinal cord injury	0.801179722	nervous system disease,injury, poisoning or other complication	27	56	83	0.325301205
Takayasu arteritis	0.8	urinary system disease,disease of visual system,nervous system disease,cardiovascular disease	4	17	21	0.19047619
vasculitis	0.799940211	cardiovascular disease	11	42	53	0.20754717
infertility	0.795217468	reproductive system or breast disease,urinary system disease	31	83	114	0.271929825
drug dependence	0.794707972	psychiatric disorder,nervous system disease	24	27	51	0.470588235
Rolandic epilepsy	0.791666667	genetic, familial or congenital disease,nervous system disease	3	10	13	0.230769231
Neurofibromatosis type 1	0.791578926	urinary system disease,disease of visual system,nervous system disease,cardiovascular disease,genetic, familial or congenital disease,integumentary system disease	9	14	23	0.391304348
pulpitis	0.78980279	musculoskeletal or connective tissue disease,infectious disease,gastrointestinal disease	9	13	22	0.409090909
metabolic syndrome	0.789290593	nutritional or metabolic disease	36	89	125	0.288
overactive bladder	0.786766236	urinary system disease	15	17	32	0.46875
atherosclerosis	0.784439402	cardiovascular disease	31	139	170	0.182352941
neuromyelitis optica	0.784202175	immune system disease,nervous system disease	9	24	33	0.272727273
myelofibrosis	0.783564482	musculoskeletal or connective tissue disease,immune system disease,hematologic disease	22	20	42	0.523809524
diffuse scleroderma	0.781481481	musculoskeletal or connective tissue disease,urinary system disease,disease of visual system,cardiovascular disease,genetic, familial or congenital disease,respiratory or thoracic disease,immune system disease,integumentary system disease	6	14	20	0.3
Tourette syndrome	0.781370616	psychiatric disorder,genetic, familial or congenital disease,nervous system disease	14	17	31	0.451612903
cervical intraepithelial neoplasia	0.780012531	reproductive system or breast disease,urinary system disease	7	31	38	0.184210526
neutropenia	0.776795251	immune system disease,hematologic disease	12	47	59	0.203389831
alcohol withdrawal	0.775396825	psychiatric disorder,nervous system disease	5	6	11	0.454545455
respiratory tract infectious disease	0.775373392	infectious disease,respiratory or thoracic disease	9	42	51	0.176470588
Opsoclonus-Myoclonus Syndrome	0.775	genetic, familial or congenital disease,infectious disease,disease of visual system,nervous system disease	5	30	35	0.142857143
muscular disease	0.772619048	musculoskeletal or connective tissue disease	7	13	20	0.35
Mitochondrial disease	0.768849206	nutritional or metabolic disease,genetic, familial or congenital disease	6	21	27	0.222222222
non-alcoholic steatohepatitis	0.767234705	endocrine system disease,gastrointestinal disease	28	94	122	0.229508197
abscess	0.766666667	infectious disease	3	29	32	0.09375
eating disorder	0.761387123	nutritional or metabolic disease,psychiatric disorder,nervous system disease	13	20	33	0.393939394
congenital heart disease	0.761041268	genetic, familial or congenital disease,respiratory or thoracic disease,cardiovascular disease	15	93	108	0.138888889
Beta-thalassemia	0.759103261	genetic, familial or congenital disease,urinary system disease,endocrine system disease,hematologic disease	8	17	25	0.32
nephrolithiasis	0.758765801	urinary system disease	14	19	33	0.424242424
obesity	0.757849266	nutritional or metabolic disease	75	148	223	0.33632287
peripheral neuropathy	0.756921488	nervous system disease	11	47	58	0.189655172
treatment resistant depression	0.756493506	psychiatric disorder,nervous system disease	7	9	16	0.4375
temporomandibular joint disorder	0.756060606	musculoskeletal or connective tissue disease	5	14	19	0.263157895
posterior uveitis	0.755555556	disease of visual system	3	5	8	0.375
schizophrenia	0.755025682	psychiatric disorder,nervous system disease	71	122	193	0.367875648
Biliary atresia	0.75462963	genetic, familial or congenital disease,endocrine system disease,gastrointestinal disease	6	19	25	0.24
Glycogen storage disease due to acid maltase deficiency	0.752946128	nutritional or metabolic disease,musculoskeletal or connective tissue disease,nervous system disease,cardiovascular disease,genetic, familial or congenital disease,respiratory or thoracic disease	6	10	16	0.375
osteoarthritis, knee	0.752434548	musculoskeletal or connective tissue disease	21	29	50	0.42
collagenous colitis	0.75	genetic, familial or congenital disease,immune system disease,gastrointestinal disease	2	3	5	0.4
burning mouth syndrome	0.75	gastrointestinal disease	2	2	4	0.5
anthrax infection	0.75	infectious disease	2	8	10	0.2
proctitis	0.75	genetic, familial or congenital disease,immune system disease,gastrointestinal disease	2	2	4	0.5
voice disorders	0.75	respiratory or thoracic disease	2	2	4	0.5
hypertension	0.74634062	cardiovascular disease	59	144	203	0.290640394
type II diabetes mellitus	0.741929751	nutritional or metabolic disease,endocrine system disease,pancreas disease,gastrointestinal disease	61	120	181	0.337016575
bacteriemia	0.741520468	infectious disease	5	61	66	0.075757576
Parkinson's disease	0.737456217	genetic, familial or congenital disease,nervous system disease	40	86	126	0.317460317
stroke	0.733796353	nervous system disease,cardiovascular disease	71	115	186	0.38172043
amblyopia (disease)	0.733333333	nervous system disease,disease of visual system	4	6	10	0.4
movement disorder	0.733119387	nervous system disease	10	36	46	0.217391304
gastroparesis	0.732967033	gastrointestinal disease	5	10	15	0.333333333
liver disease	0.731940935	endocrine system disease,gastrointestinal disease	65	87	152	0.427631579
kidney failure	0.73016118	urinary system disease	22	69	91	0.241758242
Ovarian hyperstimulation syndrome	0.729166667	reproductive system or breast disease,genetic, familial or congenital disease,urinary system disease,endocrine system disease	4	15	19	0.210526316
Wiskott-Aldrich syndrome	0.729166667	hematologic disease,genetic, familial or congenital disease,immune system disease,integumentary system disease	4	34	38	0.105263158
Plasmodium falciparum malaria	0.725707788	endocrine system disease,infectious disease,hematologic disease,gastrointestinal disease	9	30	39	0.230769231
retinopathy of prematurity	0.725490196	nervous system disease,disease of visual system	5	15	20	0.25
anorexia nervosa	0.723635531	nutritional or metabolic disease,psychiatric disorder,nervous system disease	10	20	30	0.333333333
diabetic retinopathy	0.718595566	nutritional or metabolic disease,disease of visual system,nervous system disease,cardiovascular disease	30	64	94	0.319148936
Sleep Disorder	0.718253968	psychiatric disorder,nervous system disease	4	18	22	0.181818182
alcohol abuse	0.718166046	psychiatric disorder	14	56	70	0.2
multiple sclerosis	0.713894725	immune system disease,nervous system disease	78	116	194	0.402061856
chronic kidney disease	0.713684402	urinary system disease	66	113	179	0.368715084
coronary artery disease	0.710783248	respiratory or thoracic disease,cardiovascular disease	70	124	194	0.360824742
Helicobacter pylori infectious disease	0.708964646	infectious disease	6	30	36	0.166666667
heart disease	0.708705699	respiratory or thoracic disease,cardiovascular disease	29	84	113	0.256637168
pulmonary sarcoidosis	0.708557626	musculoskeletal or connective tissue disease,respiratory or thoracic disease	7	24	31	0.225806452
polyneuropathy	0.707539683	nervous system disease	6	18	24	0.25
reactive arthritis	0.703333333	musculoskeletal or connective tissue disease,immune system disease	5	8	13	0.384615385
Meniere disease	0.7	genetic, familial or congenital disease,disease of ear,nervous system disease	2	6	8	0.25
cerebellar ataxia	0.7	nervous system disease	2	30	32	0.0625
thrombophilia	0.7	hematologic disease	2	11	13	0.153846154
bacterial disease	0.7	infectious disease	3	62	65	0.046153846
fibromyalgia	0.698897306	musculoskeletal or connective tissue disease,immune system disease	15	24	39	0.384615385
glaucoma	0.698006054	disease of visual system	23	72	95	0.242105263
autoimmune thrombocytopenic purpura	0.695045876	genetic, familial or congenital disease,urinary system disease,immune system disease,hematologic disease	13	46	59	0.220338983
nephrotic syndrome	0.691633065	urinary system disease	8	57	65	0.123076923
systemic lupus erythematosus	0.691352531	musculoskeletal or connective tissue disease,urinary system disease,hematologic disease,genetic, familial or congenital disease,immune system disease	43	123	166	0.259036145
subarachnoid hemorrhage	0.690936389	nervous system disease,cardiovascular disease	16	55	71	0.225352113
gout	0.690598939	nutritional or metabolic disease,musculoskeletal or connective tissue disease	10	51	61	0.163934426
pulmonary arterial hypertension	0.686519823	respiratory or thoracic disease,cardiovascular disease	40	90	130	0.307692308
Thalassemia	0.686089744	genetic, familial or congenital disease,hematologic disease	10	31	41	0.243902439
alcohol dependence	0.685956482	psychiatric disorder,nervous system disease	32	55	87	0.367816092
uveitis	0.685550747	disease of visual system	29	50	79	0.367088608
ventricular tachycardia	0.683477633	respiratory or thoracic disease,cardiovascular disease	7	10	17	0.411764706
Hepatitis, Alcoholic	0.681096681	psychiatric disorder,endocrine system disease,gastrointestinal disease	6	28	34	0.176470588
heart failure	0.679764974	respiratory or thoracic disease,cardiovascular disease	44	110	154	0.285714286
West syndrome	0.676923077	psychiatric disorder,nervous system disease,genetic, familial or congenital disease	5	12	17	0.294117647
type I diabetes mellitus	0.676257277	nutritional or metabolic disease,endocrine system disease,immune system disease,pancreas disease,gastrointestinal disease	42	117	159	0.264150943
HIV infection	0.674728928	reproductive system or breast disease,infectious disease,urinary system disease	63	79	142	0.443661972
ventricular fibrillation	0.674603175	respiratory or thoracic disease,cardiovascular disease	5	30	35	0.142857143
chronic pancreatitis	0.674054374	endocrine system disease,pancreas disease,gastrointestinal disease	6	44	50	0.12
periodontal disease	0.671794872	musculoskeletal or connective tissue disease,gastrointestinal disease	5	56	61	0.081967213
idiopathic scoliosis	0.666666667	musculoskeletal or connective tissue disease	2	10	12	0.166666667
intermediate coronary syndrome	0.666666667	respiratory or thoracic disease,cardiovascular disease	3	26	29	0.103448276
proliferative diabetic retinopathy	0.659722222	nutritional or metabolic disease,disease of visual system,nervous system disease,cardiovascular disease	4	52	56	0.071428571
Chronic granulomatous disease	0.657701149	hematologic disease,genetic, familial or congenital disease,respiratory or thoracic disease,immune system disease,integumentary system disease,gastrointestinal disease	10	34	44	0.227272727
dental caries	0.655555556	musculoskeletal or connective tissue disease,gastrointestinal disease	3	11	14	0.214285714
Lymphoproliferative syndrome	0.65437788	genetic, familial or congenital disease,immune system disease	5	30	35	0.142857143
osteoarthritis	0.653418494	musculoskeletal or connective tissue disease	38	100	138	0.275362319
photosensitive epilepsy	0.648611111	genetic, familial or congenital disease,nervous system disease,injury, poisoning or other complication	6	8	14	0.428571429
Friedreich ataxia	0.644537815	musculoskeletal or connective tissue disease,psychiatric disorder,disease of visual system,cardiovascular disease,genetic, familial or congenital disease,respiratory or thoracic disease,nervous system disease	5	23	28	0.178571429
necrotizing enterocolitis	0.644242424	genetic, familial or congenital disease,gastrointestinal disease	5	78	83	0.060240964
cardiovascular disease	0.638286727	cardiovascular disease	59	130	189	0.312169312
sleep apnea	0.633333333	psychiatric disorder,nervous system disease,respiratory or thoracic disease	5	15	20	0.25
skin disease	0.63298445	integumentary system disease	8	64	72	0.111111111
acute pancreatitis	0.627100542	endocrine system disease,pancreas disease,gastrointestinal disease	15	62	77	0.194805195
pemphigus	0.619298246	immune system disease,integumentary system disease	5	16	21	0.238095238
acute myocardial infarction	0.619051234	musculoskeletal or connective tissue disease,respiratory or thoracic disease,cardiovascular disease	23	68	91	0.252747253
Respiratory Syncytial Virus Infection	0.61797321	infectious disease,respiratory or thoracic disease	6	24	30	0.2
diabetes mellitus	0.617519352	nutritional or metabolic disease,endocrine system disease,pancreas disease,gastrointestinal disease	51	171	222	0.22972973
psoriasis	0.616118579	genetic, familial or congenital disease,immune system disease,integumentary system disease	59	126	185	0.318918919
interstitial lung disease	0.613325304	respiratory or thoracic disease	10	67	77	0.12987013
psoriatic arthritis	0.612805868	musculoskeletal or connective tissue disease,immune system disease	13	49	62	0.209677419
chronic obstructive pulmonary disease	0.61180503	respiratory or thoracic disease	46	121	167	0.275449102
hypogonadism	0.611208791	reproductive system or breast disease,endocrine system disease,urinary system disease	5	15	20	0.25
appendicitis	0.60952381	genetic, familial or congenital disease,immune system disease,gastrointestinal disease	3	9	12	0.25
acute coronary syndrome	0.609417803	musculoskeletal or connective tissue disease,respiratory or thoracic disease,cardiovascular disease	27	43	70	0.385714286
discoid lupus erythematosus	0.608333333	musculoskeletal or connective tissue disease,immune system disease	4	12	16	0.25
sclerosing cholangitis	0.605970418	endocrine system disease,gastrointestinal disease	6	37	43	0.139534884
duodenal ulcer	0.605964912	injury, poisoning or other complication,gastrointestinal disease	5	23	28	0.178571429
aspergillosis	0.6	infectious disease	2	10	12	0.166666667
localised scleroderma	0.6	musculoskeletal or connective tissue disease,urinary system disease,disease of visual system,nervous system disease,genetic, familial or congenital disease,respiratory or thoracic disease,immune system disease	2	8	10	0.2
arthritis	0.597727273	musculoskeletal or connective tissue disease	5	101	106	0.047169811
erectile dysfunction	0.594690098	reproductive system or breast disease,urinary system disease	7	25	32	0.21875
epilepsy	0.593048491	nervous system disease	28	114	142	0.197183099
Churg-Strauss syndrome	0.590909091	urinary system disease,nervous system disease,cardiovascular disease,respiratory or thoracic disease,immune system disease	2	15	17	0.117647059
Fabry disease	0.590909091	nutritional or metabolic disease,musculoskeletal or connective tissue disease,urinary system disease,disease of visual system,hematologic disease,cardiovascular disease,genetic, familial or congenital disease,respiratory or thoracic disease,immune system disease,nervous system disease,endocrine system disease,integumentary system disease	2	10	12	0.166666667
Pustulosis palmaris et plantaris	0.590909091	genetic, familial or congenital disease,integumentary system disease	2	14	16	0.125
kidney disease	0.586330361	urinary system disease	64	89	153	0.418300654
brain disease	0.585328852	nervous system disease	11	66	77	0.142857143
chronic inflammatory demyelinating polyradiculoneuropathy	0.58452381	nervous system disease	4	19	23	0.173913043
brain injury	0.584073417	nervous system disease,injury, poisoning or other complication	28	79	107	0.261682243
irritable bowel syndrome	0.583432164	gastrointestinal disease	29	120	149	0.194630872
Yersinia pestis infectious disease	0.583333333	infectious disease	2	9	11	0.181818182
acute kidney failure	0.583333333	urinary system disease	2	50	52	0.038461538
bronchiolitis obliterans	0.583070553	infectious disease,respiratory or thoracic disease	7	24	31	0.225806452
mood disorder	0.582663438	psychiatric disorder,nervous system disease	5	59	64	0.078125
lupus erythematosus	0.581432749	musculoskeletal or connective tissue disease,immune system disease	5	65	70	0.071428571
diabetic nephropathy	0.581099646	nutritional or metabolic disease,urinary system disease	21	76	97	0.216494845
pancreatitis	0.580952381	endocrine system disease,pancreas disease,gastrointestinal disease	5	73	78	0.064102564
urinary tract infection	0.57962963	infectious disease,urinary system disease	6	37	43	0.139534884
substance dependence	0.576923077	psychiatric disorder	2	19	21	0.095238095
Congenital adrenal hyperplasia	0.576923077	nutritional or metabolic disease,genetic, familial or congenital disease,endocrine system disease	2	15	17	0.117647059
narcolepsy	0.575	psychiatric disorder,genetic, familial or congenital disease,nervous system disease	4	15	19	0.210526316
rheumatoid arthritis	0.574483273	musculoskeletal or connective tissue disease,immune system disease	69	153	222	0.310810811
celiac disease	0.571428571	genetic, familial or congenital disease,immune system disease,gastrointestinal disease	2	57	59	0.033898305
myocardial infarction	0.569992331	musculoskeletal or connective tissue disease,respiratory or thoracic disease,cardiovascular disease	37	115	152	0.243421053
prostatitis	0.567063492	reproductive system or breast disease,infectious disease,urinary system disease	5	17	22	0.227272727
open-angle glaucoma	0.566666667	disease of visual system	4	42	46	0.086956522
autism spectrum disorder	0.563415351	psychiatric disorder,nervous system disease	12	53	65	0.184615385
aortic stenosis	0.56313415	respiratory or thoracic disease,cardiovascular disease	13	94	107	0.121495327
Hereditary angioedema	0.5625	genetic, familial or congenital disease,integumentary system disease,cardiovascular disease	2	19	21	0.095238095
brain infarction	0.558823529	nervous system disease,cardiovascular disease	2	22	24	0.083333333
Down syndrome	0.555555556	genetic, familial or congenital disease	2	59	61	0.032786885
vascular dementia	0.550198413	psychiatric disorder,nervous system disease,cardiovascular disease	8	29	37	0.216216216
Hereditary hemorrhagic telangiectasia	0.545714286	disease of visual system,nervous system disease,cardiovascular disease,genetic, familial or congenital disease,integumentary system disease	10	12	22	0.454545455
osteoporosis	0.545092447	musculoskeletal or connective tissue disease	8	94	102	0.078431373
cutaneous lupus erythematosus	0.544747899	musculoskeletal or connective tissue disease,immune system disease	6	47	53	0.113207547
developmental and epileptic encephalopathy	0.543589744	genetic, familial or congenital disease,nervous system disease	3	10	13	0.230769231
blood coagulation disease	0.543517819	hematologic disease	7	34	41	0.170731707
Anemia, Hemolytic, Autoimmune	0.54	immune system disease,hematologic disease	2	27	29	0.068965517
respiratory failure	0.536318268	respiratory or thoracic disease	9	28	37	0.243243243
acromegaly	0.533823529	reproductive system or breast disease,genetic, familial or congenital disease,urinary system disease,endocrine system disease,nervous system disease	4	15	19	0.210526316
unipolar depression	0.533089184	psychiatric disorder,nervous system disease	21	136	157	0.133757962
viral pneumonia	0.528949171	infectious disease,respiratory or thoracic disease	9	18	27	0.333333333
pemphigus vulgaris	0.528571429	immune system disease,integumentary system disease	2	39	41	0.048780488
Vitiligo	0.528556911	immune system disease,integumentary system disease	6	45	51	0.117647059
Leishmaniasis	0.52693896	infectious disease	6	58	64	0.09375
diabetic neuropathy	0.522684453	nervous system disease	15	43	58	0.25862069
coronavirus infectious disease	0.515178571	infectious disease	4	19	23	0.173913043
acute respiratory distress syndrome	0.514504622	respiratory or thoracic disease	19	68	87	0.218390805
hemophagocytic syndrome	0.514481446	immune system disease,hematologic disease	9	58	67	0.134328358
alopecia areata	0.513810401	genetic, familial or congenital disease,integumentary system disease	8	24	32	0.25
graft versus host disease	0.512022061	immune system disease	30	69	99	0.303030303
malaria	0.50284024	endocrine system disease,infectious disease,hematologic disease,gastrointestinal disease	8	82	90	0.088888889
congestive heart failure	0.502435193	respiratory or thoracic disease,cardiovascular disease	18	79	97	0.18556701
polyarticular juvenile idiopathic arthritis	0.5	musculoskeletal or connective tissue disease,immune system disease	1	4	5	0.2
hyperprolactinemia	0.5	nutritional or metabolic disease,endocrine system disease,nervous system disease,hematologic disease	1	7	8	0.125
ear infection	0.5	disease of ear,infectious disease	1	10	11	0.090909091
hyperandrogenism	0.5	reproductive system or breast disease,endocrine system disease,urinary system disease	1	7	8	0.125
chronic bronchitis	0.5	respiratory or thoracic disease	1	24	25	0.04
exfoliation syndrome	0.5	genetic, familial or congenital disease,disease of visual system	1	3	4	0.25
pseudotumor cerebri	0.5	nervous system disease,cardiovascular disease	1	12	13	0.076923077
preterm premature rupture of the membranes	0.5	reproductive system or breast disease,genetic, familial or congenital disease,urinary system disease	1	3	4	0.25
intestinal disease	0.5	gastrointestinal disease	1	14	15	0.066666667
Hypokalemic periodic paralysis	0.5	nutritional or metabolic disease,musculoskeletal or connective tissue disease,genetic, familial or congenital disease,nervous system disease	1	1	2	0.5
pouchitis	0.5	gastrointestinal disease	1	15	16	0.0625
MODY	0.5	nutritional or metabolic disease,genetic, familial or congenital disease,endocrine system disease,pancreas disease,gastrointestinal disease	1	24	25	0.04
pigmented villonodular synovitis	0.5	musculoskeletal or connective tissue disease	1	18	19	0.052631579
arteriosclerosis obliterans	0.5	respiratory or thoracic disease,cardiovascular disease	1	1	2	0.5
primary ovarian insufficiency	0.5	reproductive system or breast disease,endocrine system disease,urinary system disease	1	14	15	0.066666667
Japanese encephalitis	0.5	infectious disease,nervous system disease	1	5	6	0.166666667
Klinefelter's syndrome	0.5	urinary system disease,nervous system disease,reproductive system or breast disease,genetic, familial or congenital disease,endocrine system disease	1	12	13	0.076923077
inner ear disease	0.5	disease of ear,nervous system disease	1	1	2	0.5
endometriosis of uterus	0.5	reproductive system or breast disease,urinary system disease	1	1	2	0.5
Familial lipoprotein lipase deficiency	0.5	nutritional or metabolic disease,genetic, familial or congenital disease,endocrine system disease	1	3	4	0.25
Wolff-Parkinson-White Syndrome	0.5	genetic, familial or congenital disease,respiratory or thoracic disease,cardiovascular disease	1	3	4	0.25
Alternating hemiplegia of childhood	0.5	genetic, familial or congenital disease,nervous system disease	1	4	5	0.2
cerebrovascular disorder	0.5	nervous system disease,cardiovascular disease	2	37	39	0.051282051
McCune-Albright syndrome	0.5	musculoskeletal or connective tissue disease,urinary system disease,reproductive system or breast disease,genetic, familial or congenital disease,endocrine system disease,integumentary system disease	1	20	21	0.047619048
mitral valve stenosis	0.5	respiratory or thoracic disease,cardiovascular disease	1	8	9	0.111111111
acute chest syndrome	0.5	respiratory or thoracic disease	1	23	24	0.041666667
interstitial cystitis	0.493656506	musculoskeletal or connective tissue disease,urinary system disease	9	17	26	0.346153846
glomerulonephritis (disease)	0.490680372	urinary system disease	7	70	77	0.090909091
rhinitis	0.485952381	respiratory or thoracic disease	5	21	26	0.192307692
ankylosing spondylitis	0.482245002	musculoskeletal or connective tissue disease,immune system disease	14	41	55	0.254545455
Cushing syndrome	0.481845238	endocrine system disease,injury, poisoning or other complication	4	12	16	0.25
Huntington disease	0.481545909	psychiatric disorder,genetic, familial or congenital disease,nervous system disease	7	129	136	0.051470588
influenza	0.480990138	infectious disease,respiratory or thoracic disease	15	77	92	0.163043478
cardiac arrest	0.477003778	respiratory or thoracic disease,cardiovascular disease	13	41	54	0.240740741
immune system disease	0.471368292	immune system disease	27	65	92	0.293478261
rosacea	0.468154762	integumentary system disease	8	45	53	0.150943396
microscopic polyangiitis	0.466666667	urinary system disease,nervous system disease,cardiovascular disease,respiratory or thoracic disease	3	19	22	0.136363636
amyotrophic lateral sclerosis	0.465205375	nervous system disease	34	117	151	0.225165563
cerebral infarction	0.458333333	nervous system disease,cardiovascular disease	4	48	52	0.076923077
malnutrition	0.455945419	nutritional or metabolic disease	5	38	43	0.11627907
AIDS	0.454471212	reproductive system or breast disease,genetic, familial or congenital disease,infectious disease,urinary system disease,immune system disease	13	72	85	0.152941176
autism	0.451371802	psychiatric disorder,nervous system disease	13	108	121	0.107438017
asthma	0.449173133	respiratory or thoracic disease	35	129	164	0.213414634
Myocardial Ischemia	0.445059261	musculoskeletal or connective tissue disease,respiratory or thoracic disease,cardiovascular disease	11	87	98	0.112244898
Lyme disease	0.436507937	infectious disease,nervous system disease	3	40	43	0.069767442
Tuberculosis	0.433546352	infectious disease	8	87	95	0.084210526
Granulomatosis with Polyangiitis	0.43236715	urinary system disease,nervous system disease,cardiovascular disease,respiratory or thoracic disease,immune system disease	3	22	25	0.12
ocular hypertension	0.429861111	disease of visual system,cardiovascular disease	4	22	26	0.153846154
systemic scleroderma	0.42648093	musculoskeletal or connective tissue disease,urinary system disease,disease of visual system,cardiovascular disease,genetic, familial or congenital disease,respiratory or thoracic disease,immune system disease,integumentary system disease	18	83	101	0.178217822
scleritis (disease)	0.416666667	disease of visual system	2	7	9	0.222222222
pulmonary embolism	0.41547619	cardiovascular disease	4	13	17	0.235294118
allergic rhinitis	0.411947601	immune system disease,respiratory or thoracic disease	11	58	69	0.15942029
vascular disease	0.405767968	cardiovascular disease	10	78	88	0.113636364
Crohn's disease	0.400540205	genetic, familial or congenital disease,immune system disease,gastrointestinal disease	40	121	161	0.248447205
eosinophilic esophagitis	0.399130037	respiratory or thoracic disease,gastrointestinal disease	5	25	30	0.166666667
substance abuse	0.396332867	psychiatric disorder	9	23	32	0.28125
panic disorder	0.395833333	psychiatric disorder,nervous system disease	4	26	30	0.133333333
portal hypertension	0.395174606	endocrine system disease,cardiovascular disease,gastrointestinal disease	7	32	39	0.179487179
Alopecia	0.394688645	genetic, familial or congenital disease,integumentary system disease	3	33	36	0.083333333
amyloidosis	0.392969056	nutritional or metabolic disease	4	35	39	0.102564103
lung disease	0.388552017	respiratory or thoracic disease	8	84	92	0.086956522
Behcet's syndrome	0.388508952	musculoskeletal or connective tissue disease,urinary system disease,nervous system disease,cardiovascular disease,immune system disease,integumentary system disease	13	96	109	0.119266055
macular retinal edema	0.387301587	nervous system disease,disease of visual system	3	10	13	0.230769231
bullous pemphigoid	0.385763889	immune system disease,integumentary system disease	4	18	22	0.181818182
HIV-1 infection	0.383762858	reproductive system or breast disease,infectious disease,urinary system disease	18	68	86	0.209302326
Alzheimer's disease	0.380190917	psychiatric disorder,nervous system disease	49	189	238	0.205882353
pure red-cell aplasia	0.375	hematologic disease	2	23	25	0.08
Graves ophthalmopathy	0.371316004	disease of visual system,endocrine system disease,immune system disease	8	24	32	0.25
oral lichen planus	0.366666667	integumentary system disease	2	21	23	0.086956522
Henoch-Schoenlein purpura	0.366666667	immune system disease,cardiovascular disease	2	20	22	0.090909091
morphine dependence	0.366666667	psychiatric disorder,nervous system disease	2	16	18	0.111111111
Rett syndrome	0.366352695	psychiatric disorder,nervous system disease,genetic, familial or congenital disease	7	27	34	0.205882353
endometriosis	0.362581172	reproductive system or breast disease,urinary system disease	17	97	114	0.149122807
dermatomyositis	0.361742899	musculoskeletal or connective tissue disease,urinary system disease,nervous system disease,genetic, familial or congenital disease,immune system disease,integumentary system disease	6	106	112	0.053571429
22q11.2 deletion syndrome	0.361111111	nutritional or metabolic disease,psychiatric disorder,musculoskeletal or connective tissue disease,urinary system disease,cardiovascular disease,genetic, familial or congenital disease,respiratory or thoracic disease,immune system disease,nervous system disease,endocrine system disease	2	9	11	0.181818182
sarcopenia	0.350439883	musculoskeletal or connective tissue disease	4	29	33	0.121212121
scleroderma	0.349597831	musculoskeletal or connective tissue disease,genetic, familial or congenital disease,disease of visual system,immune system disease	10	55	65	0.153846154
inflammatory bowel disease	0.339618514	genetic, familial or congenital disease,immune system disease,gastrointestinal disease	13	137	150	0.086666667
allergic asthma	0.333333333	immune system disease,respiratory or thoracic disease	1	70	71	0.014084507
thrombotic thrombocytopenic purpura	0.333333333	genetic, familial or congenital disease,urinary system disease,immune system disease,hematologic disease,cardiovascular disease	1	12	13	0.076923077
anterior uveitis	0.333333333	disease of visual system	1	4	5	0.2
Inborn errors of metabolism	0.333333333	nutritional or metabolic disease,genetic, familial or congenital disease	1	4	5	0.2
gastroenteritis	0.333333333	gastrointestinal disease	1	20	21	0.047619048
Oculocutaneous albinism	0.333333333	nutritional or metabolic disease,genetic, familial or congenital disease,disease of visual system,integumentary system disease	1	4	5	0.2
learning disability	0.333333333	psychiatric disorder,nervous system disease	1	8	9	0.111111111
chorea	0.333333333	genetic, familial or congenital disease,nervous system disease	1	5	6	0.166666667
pulmonary alveolar proteinosis	0.333333333	respiratory or thoracic disease	1	10	11	0.090909091
Alopecia totalis	0.333333333	genetic, familial or congenital disease,integumentary system disease	1	15	16	0.0625
systemic juvenile idiopathic arthritis	0.333333333	musculoskeletal or connective tissue disease,immune system disease	1	53	54	0.018518519
meningitis (disease)	0.333333333	infectious disease,nervous system disease	1	19	20	0.05
respiratory system disease	0.333004926	respiratory or thoracic disease	4	45	49	0.081632653
pneumonia	0.329462208	infectious disease,respiratory or thoracic disease	11	66	77	0.142857143
dry eye syndrome	0.327226592	disease of visual system,integumentary system disease	18	83	101	0.178217822
persistent fetal circulation syndrome	0.325	genetic, familial or congenital disease,pregnancy or perinatal disease,respiratory or thoracic disease,cardiovascular disease	2	4	6	0.333333333
Generalized pustular psoriasis	0.317460317	genetic, familial or congenital disease,immune system disease,integumentary system disease	3	6	9	0.333333333
human papilloma virus infection	0.316666667	infectious disease	4	11	15	0.266666667
spondyloarthropathy	0.316666667	musculoskeletal or connective tissue disease,immune system disease	3	18	21	0.142857143
transient ischemic attack	0.3125	nervous system disease,cardiovascular disease	2	30	32	0.0625
Kallmann syndrome	0.30952381	urinary system disease,reproductive system or breast disease,genetic, familial or congenital disease,endocrine system disease	2	10	12	0.166666667
cholestasis	0.30952381	gastrointestinal disease	2	12	14	0.142857143
chronic hepatitis B virus infection	0.308951666	endocrine system disease,infectious disease,gastrointestinal disease	5	45	50	0.1
IGA glomerulonephritis	0.307974899	genetic, familial or congenital disease,urinary system disease	6	71	77	0.077922078
allergic conjunctivitis	0.306646825	immune system disease,disease of visual system	6	22	28	0.214285714
chronic rhinosinusitis with nasal polyps	0.305555556	musculoskeletal or connective tissue disease,respiratory or thoracic disease	2	17	19	0.105263158
Ebola hemorrhagic fever	0.302631579	infectious disease	2	17	19	0.105263158
thrombotic disease	0.302342301	cardiovascular disease	7	20	27	0.259259259
Sjogren syndrome	0.302034924	disease of visual system,immune system disease,gastrointestinal disease	11	68	79	0.139240506
angioedema	0.297258297	integumentary system disease,cardiovascular disease	3	19	22	0.136363636
intracerebral hemorrhage	0.292318466	nervous system disease,cardiovascular disease	6	73	79	0.075949367
polymyalgia rheumatica	0.286904762	musculoskeletal or connective tissue disease	3	10	13	0.230769231
hepatitis B virus infection	0.279838657	endocrine system disease,infectious disease,gastrointestinal disease	8	64	72	0.111111111
venous thromboembolism	0.273232323	cardiovascular disease	5	23	28	0.178571429
temporal arteritis	0.267894252	urinary system disease,nervous system disease,cardiovascular disease	6	38	44	0.136363636
attention deficit hyperactivity disorder	0.267812362	psychiatric disorder,nervous system disease	17	81	98	0.173469388
membranous glomerulonephritis	0.261111111	urinary system disease	3	27	30	0.1
age-related macular degeneration	0.260787632	musculoskeletal or connective tissue disease,genetic, familial or congenital disease,disease of visual system,nervous system disease	16	80	96	0.166666667
dilated cardiomyopathy	0.252380952	musculoskeletal or connective tissue disease,respiratory or thoracic disease,cardiovascular disease	3	98	101	0.02970297
heroin dependence	0.25211039	psychiatric disorder,nervous system disease	4	18	22	0.181818182
gastroesophageal reflux disease	0.251984127	genetic, familial or congenital disease,respiratory or thoracic disease,gastrointestinal disease	4	35	39	0.102564103
psoriasis vulgaris	0.250062199	genetic, familial or congenital disease,immune system disease,integumentary system disease	7	34	41	0.170731707
Mycobacterium infection	0.25	infectious disease	1	19	20	0.05
acute respiratory failure	0.25	respiratory or thoracic disease	1	11	12	0.083333333
Fibrodysplasia ossificans progressiva	0.25	musculoskeletal or connective tissue disease,genetic, familial or congenital disease,integumentary system disease	1	5	6	0.166666667
hyperlipoproteinemia	0.25	nutritional or metabolic disease	1	4	5	0.2
Lewy body dementia	0.25	psychiatric disorder,nervous system disease	1	12	13	0.076923077
short bowel syndrome	0.25	gastrointestinal disease	1	4	5	0.2
myositis	0.25	musculoskeletal or connective tissue disease,immune system disease	1	35	36	0.027777778
Schnitzler syndrome	0.25	musculoskeletal or connective tissue disease,immune system disease,integumentary system disease	1	4	5	0.2
primary hypertension	0.243322981	cardiovascular disease	8	45	53	0.150943396
Cystic fibrosis	0.242570496	genetic, familial or congenital disease,respiratory or thoracic disease	20	121	141	0.141843972
ulcerative colitis	0.239781407	genetic, familial or congenital disease,immune system disease,gastrointestinal disease	28	142	170	0.164705882
dyspepsia	0.236601307	gastrointestinal disease	3	20	23	0.130434783
azoospermia	0.236111111	reproductive system or breast disease,genetic, familial or congenital disease,urinary system disease	2	24	26	0.076923077
primary hyperparathyroidism	0.236111111	nutritional or metabolic disease,endocrine system disease	2	9	11	0.181818182
otitis media with effusion	0.233333333	disease of ear,nervous system disease	2	45	47	0.042553191
pulmonary hypertension	0.232968811	cardiovascular disease	9	80	89	0.101123596
Dravet syndrome	0.231481481	genetic, familial or congenital disease,nervous system disease	3	38	41	0.073170732
Marfan syndrome	0.229166667	musculoskeletal or connective tissue disease,disease of visual system,cardiovascular disease,genetic, familial or congenital disease,integumentary system disease	2	49	51	0.039215686
Sarcoidosis	0.221518081	musculoskeletal or connective tissue disease,respiratory or thoracic disease	7	70	77	0.090909091
urticaria	0.218716717	integumentary system disease	9	41	50	0.18
viral disease	0.204444444	infectious disease	3	141	144	0.020833333
seborrheic dermatitis	0.2	integumentary system disease	1	6	7	0.142857143
separation anxiety disorder	0.2	psychiatric disorder,nervous system disease	1	10	11	0.090909091
nodular goiter	0.2	endocrine system disease	1	9	10	0.1
X-linked hypophosphatemia	0.2	nutritional or metabolic disease,musculoskeletal or connective tissue disease,urinary system disease,genetic, familial or congenital disease,endocrine system disease	1	7	8	0.125
cryptococcal meningitis	0.2	infectious disease,nervous system disease	1	6	7	0.142857143
type 2 diabetes nephropathy	0.2	nutritional or metabolic disease,urinary system disease	1	14	15	0.066666667
antiphospholipid syndrome	0.2	immune system disease	2	17	19	0.105263158
Hypereosinophilic syndrome	0.2	musculoskeletal or connective tissue disease,genetic, familial or congenital disease,respiratory or thoracic disease,immune system disease,hematologic disease,cardiovascular disease	1	43	44	0.022727273
rheumatic disease	0.192777778	musculoskeletal or connective tissue disease	3	48	51	0.058823529
atopic eczema	0.182761599	genetic, familial or congenital disease,immune system disease,integumentary system disease	17	105	122	0.139344262
acute lung injury	0.179846167	respiratory or thoracic disease	4	89	93	0.043010753
Autoimmune Hepatitis	0.178888889	immune system disease,endocrine system disease,gastrointestinal disease	3	41	44	0.068181818
inclusion body myositis	0.176594896	musculoskeletal or connective tissue disease,immune system disease	4	22	26	0.153846154
cardiomyopathy	0.173611111	musculoskeletal or connective tissue disease,respiratory or thoracic disease,cardiovascular disease	2	87	89	0.02247191
juvenile idiopathic arthritis	0.167679426	musculoskeletal or connective tissue disease,immune system disease	5	58	63	0.079365079
focal segmental glomerulosclerosis	0.16712963	genetic, familial or congenital disease,urinary system disease	6	59	65	0.092307692
Coronary Vasospasm	0.166666667	respiratory or thoracic disease,cardiovascular disease	1	8	9	0.111111111
neurotic disorder	0.166666667	psychiatric disorder,nervous system disease	1	10	11	0.090909091
juvenile dermatomyositis	0.165	musculoskeletal or connective tissue disease,urinary system disease,nervous system disease,genetic, familial or congenital disease,respiratory or thoracic disease,immune system disease,integumentary system disease	2	42	44	0.045454545
anxiety disorder	0.165	psychiatric disorder,nervous system disease	2	23	25	0.08
mucocutaneous lymph node syndrome	0.163461538	immune system disease,hematologic disease,cardiovascular disease	2	56	58	0.034482759
lichen planus	0.160856687	integumentary system disease	3	17	20	0.15
joint disease	0.142857143	musculoskeletal or connective tissue disease	1	40	41	0.024390244
hypertrophic cardiomyopathy	0.133333333	musculoskeletal or connective tissue disease,respiratory or thoracic disease,cardiovascular disease	2	53	55	0.036363636
chronic fatigue syndrome	0.130835419	musculoskeletal or connective tissue disease,genetic, familial or congenital disease,immune system disease	4	66	70	0.057142857
Multiple Organ Failure	0.126923077	injury, poisoning or other complication	2	17	19	0.105263158
impulse control disorder	0.125	psychiatric disorder	1	20	21	0.047619048
cytomegalovirus infection	0.122377622	infectious disease	2	59	61	0.032786885
nervous system disease	0.120843153	nervous system disease	4	130	134	0.029850746
coronary atherosclerosis	0.119047619	respiratory or thoracic disease,cardiovascular disease	2	32	34	0.058823529
Polycystic Kidney Disease	0.111111111	urinary system disease	1	18	19	0.052631579
Hemophilia A	0.111111111	genetic, familial or congenital disease,hematologic disease	1	13	14	0.071428571
Keloid	0.111111111	integumentary system disease	1	35	36	0.027777778
asphyxia neonatorum	0.10989011	pregnancy or perinatal disease,respiratory or thoracic disease	2	21	23	0.086956522
Bronchopulmonary dysplasia	0.100961538	genetic, familial or congenital disease,respiratory or thoracic disease	2	33	35	0.057142857
fetal growth restriction	0.092705167	reproductive system or breast disease,pregnancy or perinatal disease,urinary system disease	2	54	56	0.035714286
Graves disease	0.090909091	endocrine system disease,immune system disease	1	25	26	0.038461538
adult-onset Still's disease	0.090909091	musculoskeletal or connective tissue disease,urinary system disease	1	16	17	0.058823529
colitis	0.090598291	genetic, familial or congenital disease,immune system disease,gastrointestinal disease	3	99	102	0.029411765
Otitis media	0.083333333	disease of ear,nervous system disease	1	17	18	0.055555556
myopathy	0.083333333	musculoskeletal or connective tissue disease	1	38	39	0.025641026
Familial partial lipodystrophy	0.083333333	nutritional or metabolic disease,genetic, familial or congenital disease,endocrine system disease,integumentary system disease	1	22	23	0.043478261
polymyositis	0.083333333	musculoskeletal or connective tissue disease,urinary system disease,nervous system disease,genetic, familial or congenital disease,immune system disease	1	13	14	0.071428571
macrophage activation syndrome	0.083333333	immune system disease,hematologic disease	1	47	48	0.020833333
Retinitis pigmentosa	0.083333333	musculoskeletal or connective tissue disease,genetic, familial or congenital disease,disease of visual system,nervous system disease	1	41	42	0.023809524
atopic asthma	0.082043344	respiratory or thoracic disease	2	20	22	0.090909091
emphysema	0.081096681	respiratory or thoracic disease	3	55	58	0.051724138
central nervous system disease	0.071969697	nervous system disease	2	31	33	0.060606061
bronchitis	0.071428571	respiratory or thoracic disease	1	18	19	0.052631579
Hand-foot syndrome	0.070096618	integumentary system disease	3	90	93	0.032258065
chronic interstitial cystitis	0.066666667	urinary system disease	1	51	52	0.019230769
monoclonal gammopathy	0.055555556	hematologic disease	1	27	28	0.035714286
infectious disease	0.055128205	infectious disease	2	99	101	0.01980198
Netherton syndrome	0.052631579	disease of visual system,hematologic disease,genetic, familial or congenital disease,immune system disease,integumentary system disease	1	31	32	0.03125
Osteogenesis imperfecta	0.050310559	musculoskeletal or connective tissue disease,genetic, familial or congenital disease	2	36	38	0.052631579
Non-immunoglobulin-mediated membranoproliferative glomerulonephritis	0.047619048	genetic, familial or congenital disease,urinary system disease	1	27	28	0.035714286
Niemann-Pick disease type C	0.043478261	nutritional or metabolic disease,nervous system disease,hematologic disease,genetic, familial or congenital disease,immune system disease	1	30	31	0.032258065
allergic contact dermatitis	0.043478261	genetic, familial or congenital disease,immune system disease,integumentary system disease	1	30	31	0.032258065
tropical spastic paraparesis	0.035714286	infectious disease,nervous system disease	1	35	36	0.027777778
dermatitis	0.03125	integumentary system disease	1	75	76	0.013157895
lymphopenia (disease)	0.029411765	immune system disease,hematologic disease	1	34	35	0.028571429
hypothyroidism	0.023255814	endocrine system disease	1	51	52	0.019230769
