# Supplementary material for: Empowering the discovery of novel target-disease associations via machine learning approaches in the open targets platform
Source: BMC Bioinformatics. 2022 Jun 16;23:232. doi: 10.1186/s12859-022-04753-4 (PMC9202116; doi:10.1186/s12859-022-04753-4)
Supplement: Supplementary file 6 — Additional file 6. Supplement Table 2. Target Level Performance. [file 12859_2022_4753_MOESM6_ESM.csv]

gene	AUPR	known indications	unknown labels	total	fraction of known indications
NDUFB11	1	76	12	88	0.863636364
NDUFA4L2	1	76	6	82	0.926829268
MT-ND4	1	76	45	121	0.628099174
NCSTN	1	1	19	20	0.05
NPY5R	1	1	107	108	0.009259259
SMN2	1	11	106	117	0.094017094
NDUFS4	1	76	307	383	0.19843342
NDUFA10	1	76	14	90	0.844444444
CACNG8	1	3	7	10	0.3
NDUFA11	1	76	7	83	0.915662651
NDUFAF4	1	76	5	81	0.938271605
CTLA4	1	1	376	377	0.00265252
NDUFB6	1	76	27	103	0.737864078
MT-ND4L	1	76	26	102	0.745098039
TRAC	1	1	18	19	0.052631579
HTR3E	1	15	3	18	0.833333333
NDUFA4	1	76	17	93	0.817204301
BCL2L2-PABPN1	1	1	89	90	0.011111111
IFNA5	1	4	2	6	0.666666667
NDUFC1	1	76	4	80	0.95
HSP90AB1	1	1	41	42	0.023809524
NDUFB5	1	76	5	81	0.938271605
CACNG7	1	3	3	6	0.5
MYL3	1	1	35	36	0.027777778
NDUFAF2	1	76	11	87	0.873563218
NDUFB9	1	76	23	99	0.767676768
KCNV1	1	24	47	71	0.338028169
COL15A1	1	13	77	90	0.144444444
LAMC2	1	7	191	198	0.035353535
COL4A5	1	13	172	185	0.07027027
COL4A2	1	13	192	205	0.063414634
COL24A1	1	13	6	19	0.684210526
NDUFAF1	1	76	14	90	0.844444444
LAMB3	1	7	38	45	0.155555556
POLD2	0.999537465	46	6	52	0.884615385
TUBB6	0.998585173	57	22	79	0.721518987
GABRA5	0.996653467	158	52	210	0.752380952
CUL4A	0.996208602	42	67	109	0.385321101
SCN11A	0.996171526	198	15	213	0.929577465
GABRB3	0.995634136	106	133	239	0.443514644
COL4A4	0.994505495	13	133	146	0.089041096
SCN10A	0.992505453	198	103	301	0.657807309
GABRA6	0.99127517	105	11	116	0.905172414
COL6A6	0.988588335	13	11	24	0.541666667
POLD4	0.986514129	46	11	57	0.807017544
COL5A2	0.982178078	13	148	161	0.080745342
COL4A3	0.982178078	13	209	222	0.058558559
LAMA5	0.982142857	7	216	223	0.031390135
KCNC3	0.98137987	24	35	59	0.406779661
KCNH3	0.980713025	24	49	73	0.328767123
TUBB2A	0.978936698	57	71	128	0.4453125
GRIN3A	0.976725819	99	14	113	0.876106195
HTR3C	0.974934641	15	5	20	0.75
COL18A1	0.974587912	13	288	301	0.043189369
CHRNG	0.973146715	19	96	115	0.165217391
COL6A3	0.972344322	13	138	151	0.086092715
TUBB	0.968022119	57	24	81	0.703703704
KCNG3	0.960402366	24	7	31	0.774193548
CHRNB1	0.959343999	19	11	30	0.633333333
PDE7A	0.957354427	47	22	69	0.68115942
HTR1F	0.955808543	15	18	33	0.454545455
GRIA3	0.95123623	47	26	73	0.643835616
PDE2A	0.951090556	47	94	141	0.333333333
IMPDH1	0.945079006	85	16	101	0.841584158
TUBB3	0.944771863	57	96	153	0.37254902
PDE6A	0.943535954	47	81	128	0.3671875
CHRNB2	0.93913432	37	83	120	0.308333333
COL4A1	0.93786043	13	441	454	0.028634361
ADRA1D	0.928722916	127	17	144	0.881944444
CACNG1	0.916666667	3	4	7	0.428571429
KCNQ4	0.913767999	29	60	89	0.325842697
ITGB7	0.912654321	9	28	37	0.243243243
ADRA1A	0.909170251	128	22	150	0.853333333
COL1A1	0.901711323	13	544	557	0.023339318
CACNA2D1	0.901024506	62	24	86	0.720930233
GRIK4	0.896353242	38	65	103	0.368932039
HTR1D	0.892346918	21	13	34	0.617647059
CHRNA1	0.884969047	19	54	73	0.260273973
KCNC1	0.881574495	24	18	42	0.571428571
KCNA4	0.878333054	24	29	53	0.452830189
CACNG6	0.866666667	3	8	11	0.272727273
ADRB3	0.866554639	94	55	149	0.630872483
ATP1A1	0.864249871	20	32	52	0.384615385
KCNB2	0.86057107	24	137	161	0.149068323
HDAC8	0.85515873	6	70	76	0.078947368
KCNK10	0.85232632	38	16	54	0.703703704
COL6A5	0.851264014	13	21	34	0.382352941
KCNQ2	0.842106681	29	102	131	0.221374046
NPC1L1	0.837733057	24	23	47	0.510638298
HTR6	0.837060345	12	10	22	0.545454545
CACNG5	0.833333333	3	3	6	0.5
CACNA1I	0.831212769	9	17	26	0.346153846
KCNB1	0.83033116	24	134	158	0.151898734
LAMA4	0.826020408	7	230	237	0.029535865
PTGS2	0.82534302	261	459	720	0.3625
SSTR1	0.824995543	20	32	52	0.384615385
PDE5A	0.819918208	110	81	191	0.57591623
KCNA2	0.819707217	24	93	117	0.205128205
KCND2	0.815756314	24	34	58	0.413793103
PIK3CG	0.81468254	9	165	174	0.051724138
OPRD1	0.810399597	63	37	100	0.63
BMX	0.799659864	7	49	56	0.125
HTR1A	0.7876399	54	65	119	0.453781513
HTR3B	0.787457432	16	21	37	0.432432432
OPRM1	0.746425068	135	93	228	0.592105263
SV2A	0.743810732	34	29	63	0.53968254
RRM1	0.739243181	34	17	51	0.666666667
FGFR3	0.725449564	19	523	542	0.035055351
CACNA2D4	0.722222222	3	37	40	0.075
KCNA3	0.721680253	24	57	81	0.296296296
ADORA3	0.719717073	71	72	143	0.496503497
KCNK9	0.714006398	40	31	71	0.563380282
HTR1B	0.712920855	17	60	77	0.220779221
DRD5	0.701762671	11	65	76	0.144736842
SLC22A11	0.687632915	13	54	67	0.194029851
P2RY12	0.678066623	53	79	132	0.401515152
TOP2B	0.672009983	12	82	94	0.127659574
SSTR3	0.665586429	21	15	36	0.583333333
MMP1	0.660029892	63	205	268	0.235074627
HCK	0.652747253	7	110	117	0.05982906
SLC12A3	0.647712784	25	79	104	0.240384615
S1PR5	0.64358887	18	29	47	0.382978723
DNMT3A	0.637421679	8	75	83	0.096385542
VDR	0.629481832	107	419	526	0.203422053
CD3E	0.625937951	11	37	48	0.229166667
SRD5A1	0.623051948	7	21	28	0.25
IL5RA	0.616266026	8	55	63	0.126984127
TOP2A	0.609615032	20	69	89	0.224719101
JAK3	0.605527188	32	191	223	0.143497758
CHRM3	0.60498498	58	68	126	0.46031746
XDH	0.597635719	32	171	203	0.157635468
FGFR2	0.593398693	16	613	629	0.025437202
NPR1	0.581832674	15	161	176	0.085227273
SLC6A3	0.563235843	57	177	234	0.243589744
ACHE	0.562489083	67	224	291	0.23024055
GABBR2	0.559920647	27	86	113	0.238938053
PPIA	0.555609203	66	119	185	0.356756757
ESR1	0.554729314	83	663	746	0.111260054
PIK3CB	0.553571429	4	80	84	0.047619048
TUBA4A	0.552777778	4	41	45	0.088888889
GNRHR	0.546540783	23	80	103	0.223300971
TLR4	0.53968254	3	485	488	0.006147541
GUCY1A1	0.538462926	13	44	57	0.228070175
CD52	0.532541769	24	45	69	0.347826087
ATP4B	0.525	4	2	6	0.666666667
FAAH	0.522835219	74	93	167	0.443113772
DDC	0.517972502	22	202	224	0.098214286
SCNN1A	0.513610698	17	67	84	0.202380952
SSTR2	0.51038856	24	39	63	0.380952381
GRM3	0.50952381	5	86	91	0.054945055
KCNK2	0.50886671	38	37	75	0.506666667
PIK3CD	0.503294559	11	125	136	0.080882353
TRPV1	0.50002982	91	156	247	0.368421053
ITGAV	0.496666667	5	92	97	0.051546392
TNNI2	0.496428571	4	87	91	0.043956044
IFNA1	0.494179894	4	352	356	0.011235955
CNR1	0.484876699	60	176	236	0.254237288
CYSLTR1	0.484173515	27	56	83	0.325301205
HBA1	0.483333333	3	117	120	0.025
DRD1	0.475581181	15	104	119	0.12605042
CD2	0.473760555	12	107	119	0.100840336
FGFR1	0.469121522	15	409	424	0.035377358
PNLIP	0.467424242	6	63	69	0.086956522
FLT3	0.459518774	16	117	133	0.120300752
PLA2G5	0.455555556	3	22	25	0.12
CACNA1G	0.453017789	9	158	167	0.053892216
HDAC3	0.452863765	12	79	91	0.131868132
FRK	0.449705387	6	12	18	0.333333333
GRM5	0.438602626	14	146	160	0.0875
ITK	0.436816517	12	86	98	0.12244898
IL6R	0.429973081	45	267	312	0.144230769
EPOR	0.426573746	44	104	148	0.297297297
CA7	0.416666667	2	7	9	0.222222222
HDAC7	0.413511905	6	48	54	0.111111111
TLR9	0.412774663	47	164	211	0.222748815
PPARG	0.406790881	81	406	487	0.166324435
FNTB	0.4	2	27	29	0.068965517
PDK3	0.3875	4	16	20	0.2
MMP8	0.386864513	63	167	230	0.273913043
CA1	0.379125375	30	87	117	0.256410256
PTGER1	0.376107772	17	94	111	0.153153153
MS4A1	0.375853573	60	149	209	0.28708134
CHRM5	0.375	2	12	14	0.142857143
TRPV4	0.373015873	3	228	231	0.012987013
BRD3	0.366060606	5	20	25	0.2
F2	0.362692158	23	320	343	0.067055394
DPP4	0.360636748	28	299	327	0.085626911
PAH	0.355237833	17	143	160	0.10625
S1PR1	0.354542359	27	99	126	0.214285714
TNF	0.350261151	78	705	783	0.099616858
COMT	0.335324997	12	205	217	0.055299539
MYL2	0.333333333	1	123	124	0.008064516
TNFSF14	0.332956259	4	150	154	0.025974026
DGAT1	0.329124579	6	138	144	0.041666667
EDNRA	0.326894885	35	315	350	0.1
S1PR3	0.326547802	18	77	95	0.189473684
CD28	0.324891068	4	217	221	0.018099548
GCGR	0.321705391	8	85	93	0.086021505
PTGDR2	0.318221233	11	69	80	0.1375
SLC10A2	0.313550056	7	74	81	0.086419753
VEGFB	0.31031746	7	129	136	0.051470588
KCNJ5	0.306349206	3	46	49	0.06122449
PLA2G10	0.305555556	3	106	109	0.027522936
PTGFR	0.304670465	16	102	118	0.13559322
LTA	0.301190476	4	299	303	0.01320132
CSF2	0.297138914	9	422	431	0.020881671
AMY2A	0.294973434	13	114	127	0.102362205
FNTA	0.285714286	2	33	35	0.057142857
PTGER2	0.284651995	19	100	119	0.159663866
GRM2	0.280647131	6	70	76	0.078947368
ITGAL	0.278781873	16	233	249	0.064257028
ABCC8	0.273301226	19	182	201	0.094527363
CDK6	0.270833333	2	155	157	0.012738854
ERBB4	0.266949153	2	121	123	0.016260163
IFNGR2	0.265347224	12	87	99	0.121212121
LYN	0.259991528	7	212	219	0.03196347
IL10RB	0.253493518	6	65	71	0.084507042
EGLN2	0.253107769	5	35	40	0.125
IL23A	0.250441453	15	324	339	0.044247788
IL17A	0.247607645	27	505	532	0.05075188
PIK3R2	0.240371148	4	55	59	0.06779661
NTRK2	0.223916142	4	248	252	0.015873016
FYN	0.214314447	6	172	178	0.033707865
IFNGR1	0.21276991	9	165	174	0.051724138
TH	0.2	2	319	321	0.00623053
BACE1	0.2	1	152	153	0.006535948
FSHR	0.193688091	11	248	259	0.042471042
SRC	0.192682885	9	251	260	0.034615385
PLA2G7	0.18774978	5	129	134	0.037313433
HSP90AA1	0.166666667	1	267	268	0.003731343
CXCR1	0.166636742	7	111	118	0.059322034
F2R	0.165404938	7	209	216	0.032407407
CALCRL	0.158852961	4	89	93	0.043010753
ABAT	0.149642955	9	59	68	0.132352941
F8	0.147942426	7	129	136	0.051470588
ADH1A	0.142857143	1	28	29	0.034482759
LOXL2	0.141666667	2	54	56	0.035714286
NR1H4	0.133578167	18	255	273	0.065934066
CDK9	0.126984127	2	64	66	0.03030303
LTB4R	0.125749251	4	90	94	0.042553191
IL20	0.115591398	2	79	81	0.024691358
LINGO1	0.107980255	3	88	91	0.032967033
CCR1	0.103333333	2	185	187	0.010695187
TACR2	0.1	1	25	26	0.038461538
MADCAM1	0.099033816	2	64	66	0.03030303
HBB	0.093939394	3	110	113	0.026548673
CDK1	0.092156863	2	90	92	0.02173913
CRHR1	0.091610621	8	222	230	0.034782609
ACVR2B	0.091498181	4	133	137	0.02919708
CD19	0.091091616	6	341	347	0.017291066
BIRC2	0.090909091	1	42	43	0.023255814
ANO1	0.090909091	1	81	82	0.012195122
BSG	0.090909091	1	236	237	0.004219409
IL11RA	0.083333333	1	24	25	0.04
ANGPTL3	0.082251082	3	59	62	0.048387097
ITGA2	0.079411765	2	170	172	0.011627907
CXCR4	0.07736117	12	364	376	0.031914894
IDH1	0.076923077	1	93	94	0.010638298
PARP2	0.076923077	1	31	32	0.03125
RTN4	0.074308282	4	74	78	0.051282051
HSD11B2	0.066666667	1	91	92	0.010869565
PRKCA	0.066091714	4	251	255	0.015686275
PIK3CA	0.065441176	4	419	423	0.009456265
UGCG	0.065096269	4	66	70	0.057142857
MSTN	0.062797596	6	205	211	0.028436019
PLAT	0.06190867	6	282	288	0.020833333
SMO	0.060206823	3	83	86	0.034883721
CYP17A1	0.056075036	3	162	165	0.018181818
CCR9	0.055949657	3	69	72	0.041666667
NFE2L2	0.0516236	6	559	565	0.010619469
MAPK9	0.050961538	2	93	95	0.021052632
NGF	0.047364168	8	368	376	0.021276596
MAP3K10	0.04	1	49	50	0.02
CDK5	0.038518519	2	102	104	0.019230769
MIF	0.036004646	2	265	267	0.007490637
ADA	0.031535514	3	297	300	0.01
PDGFB	0.03125	1	308	309	0.003236246
TLR3	0.031135531	2	218	220	0.009090909
CD40LG	0.027027027	1	361	362	0.002762431
TSHR	0.025852134	3	257	260	0.011538462
ADH1C	0.025641026	1	119	120	0.008333333
C5AR1	0.023351564	6	220	226	0.026548673
CFD	0.022222222	1	138	139	0.007194245
CXCL10	0.019250569	4	378	382	0.010471204
PTGER4	0.017241379	1	246	247	0.004048583
PARP1	0.016129032	1	210	211	0.004739336
CD14	0.015928853	3	304	307	0.009771987
MTOR	0.015835407	4	392	396	0.01010101
HSPA1B	0.013888889	1	120	121	0.008264463
GSTP1	0.013157895	1	136	137	0.00729927
TLR5	0.012658228	1	312	313	0.003194888
GLA	0.012195122	1	168	169	0.00591716
CD274	0.010638298	1	276	277	0.003610108
SERPINE1	0.005235602	1	422	423	0.002364066
TNFRSF1A	0.004545455	1	417	418	0.002392344
IL10	0.00203666	1	657	658	0.001519757
