# Supplementary material for: Empowering the discovery of novel target-disease associations via machine learning approaches in the open targets platform
Source: BMC Bioinformatics. 2022 Jun 16;23:232. doi: 10.1186/s12859-022-04753-4 (PMC9202116; doi:10.1186/s12859-022-04753-4)
Supplement: Supplementary file 7 — Additional file 7. Supplement Table 3. OT Novel Indication Predictions Druggable Genome. [file 12859_2022_4753_MOESM7_ESM.xlsx]

## Sheet: Sheet1
target	disease	targetId	diseaseId	pred
COL9A3	eye disease	ENSG00000092758	EFO_0003966	0.998311
SCN3B	atrial fibrillation	ENSG00000166257	EFO_0000275	0.998172
PDE11A	obesity	ENSG00000128655	EFO_0001073	0.998159
PDE11A	obesity	ENSG00000284741	EFO_0001073	0.998159
COL9A2	eye disease	ENSG00000049089	EFO_0003966	0.998142
SCN2B	atrial fibrillation	ENSG00000149575	EFO_0000275	0.997831
CBR1	obesity	ENSG00000159228	EFO_0001073	0.997797
SCN2B	multiple sclerosis	ENSG00000149575	EFO_0003885	0.997505
HPRT1	coronary artery disease	ENSG00000165704	EFO_0001645	0.99737
CBR1	coronary artery disease	ENSG00000159228	EFO_0001645	0.99679
CBR1	diabetes mellitus	ENSG00000159228	EFO_0000400	0.996584
BGN	Dupuytren Contracture	ENSG00000182492	EFO_0004229	0.996497
ABCB7	coronary artery disease	ENSG00000131269	EFO_0001645	0.996245
HCN2	atrial fibrillation	ENSG00000099822	EFO_0000275	0.99609
LDHA	coronary artery disease	ENSG00000134333	EFO_0001645	0.995965
GABRR1	schizophrenia	ENSG00000146276	EFO_0000692	0.99554
KCNMA1	atrial fibrillation	ENSG00000156113	EFO_0000275	0.995441
ALDH9A1	obesity	ENSG00000143149	EFO_0001073	0.995314
ABCB7	hypertension	ENSG00000131269	EFO_0000537	0.994774
SLC18A1	depressive disorder	ENSG00000036565	MONDO_0002050	0.994545
SLC18A1	obesity	ENSG00000036565	EFO_0001073	0.994395
PDE11A	bipolar disorder	ENSG00000128655	EFO_0000289	0.994379
PDE11A	bipolar disorder	ENSG00000284741	EFO_0000289	0.994379
GLRA2	schizophrenia	ENSG00000101958	EFO_0000692	0.994041
ABCB7	atrial fibrillation	ENSG00000131269	EFO_0000275	0.994017
HPRT1	obesity	ENSG00000165704	EFO_0001073	0.993994
SLC28A3	obesity	ENSG00000197506	EFO_0001073	0.993923
PINK1	coronary artery disease	ENSG00000158828	EFO_0001645	0.993863
LUM	eye disease	ENSG00000139329	EFO_0003966	0.993485
CNGB3	stroke	ENSG00000170289	EFO_0000712	0.993352
GABRR1	depressive disorder	ENSG00000146276	MONDO_0002050	0.993267
ALDH9A1	diabetes mellitus	ENSG00000143149	EFO_0000400	0.993256
ATP12A	obesity	ENSG00000075673	EFO_0001073	0.993132
ABCB7	obesity	ENSG00000131269	EFO_0001073	0.99312
LTBP2	eye disease	ENSG00000119681	EFO_0003966	0.993107
TULP1	obesity	ENSG00000112041	EFO_0001073	0.992973
GLRA2	post-traumatic stress disorder	ENSG00000101958	EFO_0001358	0.992947
CHRNA2	obesity	ENSG00000120903	EFO_0001073	0.992896
GLRA3	hypertension	ENSG00000145451	EFO_0000537	0.992867
GLRA3	osteoarthritis	ENSG00000145451	EFO_0002506	0.992832
HPRT1	type II diabetes mellitus	ENSG00000165704	EFO_0001360	0.992557
VCAN	eye disease	ENSG00000038427	EFO_0003966	0.992524
TRPM6	coronary artery disease	ENSG00000119121	EFO_0001645	0.992377
TNXB	eye disease	ENSG00000168477	EFO_0003966	0.992293
WNK4	obesity	ENSG00000126562	EFO_0001073	0.992154
LDHA	type II diabetes mellitus	ENSG00000134333	EFO_0001360	0.992128
GLRA2	myocardial infarction	ENSG00000101958	EFO_0000612	0.992111
LDHA	obesity	ENSG00000134333	EFO_0001073	0.991953
NPR2	obesity	ENSG00000159899	EFO_0001073	0.991709
ABCB7	depressive disorder	ENSG00000131269	MONDO_0002050	0.991254
CBR1	depressive disorder	ENSG00000159228	MONDO_0002050	0.991074
HSPD1	diabetes mellitus	ENSG00000144381	EFO_0000400	0.991051
CHRFAM7A	schizophrenia	ENSG00000166664	EFO_0000692	0.99103
ABCB7	chronic kidney disease	ENSG00000131269	EFO_0003884	0.991026
HSPD1	ischemia reperfusion injury	ENSG00000144381	EFO_0002687	0.990787
SCP2	obesity	ENSG00000116171	EFO_0001073	0.990759
KCNMA1	transverse myelitis	ENSG00000156113	MONDO_0021553	0.990707
NPTN	obesity	ENSG00000156642	EFO_0001073	0.990652
KCNMA1	multiple sclerosis	ENSG00000156113	EFO_0003885	0.99056
ELOVL6	type II diabetes mellitus	ENSG00000170522	EFO_0001360	0.99052
TXN	coronary artery disease	ENSG00000136810	EFO_0001645	0.990481
PCK1	diabetes mellitus	ENSG00000124253	EFO_0000400	0.990177
DHRS4	coronary artery disease	ENSG00000157326	EFO_0001645	0.990164
SLC3A2	coronary artery disease	ENSG00000168003	EFO_0001645	0.990066
COL13A1	eye disease	ENSG00000197467	EFO_0003966	0.990063
DPP6	multiple sclerosis	ENSG00000130226	EFO_0003885	0.989828
ALDH6A1	obesity	ENSG00000119711	EFO_0001073	0.989682
MT-CO2	depressive disorder	ENSG00000198712	MONDO_0002050	0.989677
MT-CO2	schizophrenia	ENSG00000198712	EFO_0000692	0.989677
IDE	obesity	ENSG00000119912	EFO_0001073	0.989559
ALDH7A1	obesity	ENSG00000164904	EFO_0001073	0.989526
ATP12A	hypertension	ENSG00000075673	EFO_0000537	0.989433
MT-CO2	bipolar disorder	ENSG00000198712	EFO_0000289	0.989364
MT-CO2	coronary artery disease	ENSG00000198712	EFO_0001645	0.989364
MT-CO2	obesity	ENSG00000198712	EFO_0001073	0.989364
ABCA4	diabetes mellitus	ENSG00000198691	EFO_0000400	0.989287
KCNMA1	stroke	ENSG00000156113	EFO_0000712	0.989185
ALDH7A1	type II diabetes mellitus	ENSG00000164904	EFO_0001360	0.989045
GABRR2	schizophrenia	ENSG00000111886	EFO_0000692	0.988905
NSDHL	obesity	ENSG00000147383	EFO_0001073	0.988863
TXNRD2	obesity	ENSG00000184470	EFO_0001073	0.988854
GPX4	coronary artery disease	ENSG00000167468	EFO_0001645	0.988751
MT-CO2	atrial fibrillation	ENSG00000198712	EFO_0000275	0.988651
MT-CO2	bone fracture	ENSG00000198712	EFO_0003931	0.988651
MT-CO2	hypertension	ENSG00000198712	EFO_0000537	0.988651
MT-CO2	ischemia reperfusion injury	ENSG00000198712	EFO_0002687	0.988651
MT-CO2	type II diabetes mellitus	ENSG00000198712	EFO_0001360	0.988651
HSPD1	type II diabetes mellitus	ENSG00000144381	EFO_0001360	0.988605
METAP2	ischemia reperfusion injury	ENSG00000111142	EFO_0002687	0.988552
ATP2B4	coronary artery disease	ENSG00000058668	EFO_0001645	0.988469
PRKG1	coronary artery disease	ENSG00000185532	EFO_0001645	0.988385
HSPD1	coronary artery disease	ENSG00000144381	EFO_0001645	0.988372
RASGRP3	cardiovascular disease	ENSG00000152689	EFO_0000319	0.988135
CLCN5	chronic kidney disease	ENSG00000171365	EFO_0003884	0.988116
MT-CO2	metabolic syndrome	ENSG00000198712	EFO_0000195	0.988046
HSPD1	obesity	ENSG00000144381	EFO_0001073	0.98758
LDHA	bipolar disorder	ENSG00000134333	EFO_0000289	0.98755
POSTN	eye disease	ENSG00000133110	EFO_0003966	0.987538
ALDH9A1	coronary artery disease	ENSG00000143149	EFO_0001645	0.987441
ATP6V1B1	chronic kidney disease	ENSG00000116039	EFO_0003884	0.98722
TXNRD2	coronary artery disease	ENSG00000184470	EFO_0001645	0.987143
WNK4	chronic kidney disease	ENSG00000126562	EFO_0003884	0.987082
PRKG1	stroke	ENSG00000185532	EFO_0000712	0.986887
ALDH9A1	schizophrenia	ENSG00000143149	EFO_0000692	0.986784
GABRR2	migraine disorder	ENSG00000111886	EFO_0003821	0.986698
PGD	type II diabetes mellitus	ENSG00000142657	EFO_0001360	0.986622
CBR1	hypertension	ENSG00000159228	EFO_0000537	0.98645
NPTX2	depressive disorder	ENSG00000106236	MONDO_0002050	0.986417
TXN	obesity	ENSG00000136810	EFO_0001073	0.986416
TRPM3	cardiovascular disease	ENSG00000083067	EFO_0000319	0.986353
SLC5A3	obesity	ENSG00000198743	EFO_0001073	0.98612
NPR2	coronary artery disease	ENSG00000159899	EFO_0001645	0.986066
SCN2B	hypertension	ENSG00000149575	EFO_0000537	0.985861
PKLR	diabetes mellitus	ENSG00000143627	EFO_0000400	0.985785
MT-CO2	Ataxia-telangiectasia	ENSG00000198712	Orphanet_100	0.985739
MT-CO2	Peri-Implantitis	ENSG00000198712	EFO_1001390	0.985739
MT-CO2	acanthosis nigricans	ENSG00000198712	EFO_1000660	0.985739
MT-CO2	altitude sickness	ENSG00000198712	EFO_1000782	0.985739
MT-CO2	chronic hepatitis C virus infection	ENSG00000198712	EFO_0004220	0.985739
MT-CO2	chronic obstructive pulmonary disease	ENSG00000198712	EFO_0000341	0.985739
MT-CO2	diabetes mellitus	ENSG00000198712	EFO_0000400	0.985739
MT-CO2	gestational diabetes	ENSG00000198712	EFO_0004593	0.985739
MT-CO2	hepatitis C virus infection	ENSG00000198712	EFO_0003047	0.985739
MT-CO2	liver disease	ENSG00000198712	EFO_0001421	0.985739
MT-CO2	mental or behavioural disorder	ENSG00000198712	EFO_0000677	0.985739
MT-CO2	migraine disorder	ENSG00000198712	EFO_0003821	0.985739
MT-CO2	peripheral arterial disease	ENSG00000198712	EFO_0004265	0.985739
MT-CO2	polycystic ovary syndrome	ENSG00000198712	EFO_0000660	0.985739
MT-CO2	systemic lupus erythematosus	ENSG00000198712	EFO_0002690	0.985739
MT-CO2	type I diabetes mellitus	ENSG00000198712	EFO_0001359	0.985739
PODN	cardiovascular disease	ENSG00000174348	EFO_0000319	0.985709
GABRR1	migraine disorder	ENSG00000146276	EFO_0003821	0.985678
BICD1	coronary artery disease	ENSG00000151746	EFO_0001645	0.985582
SLC6A12	schizophrenia	ENSG00000111181	EFO_0000692	0.985543
GABRR2	epilepsy	ENSG00000111886	EFO_0000474	0.985518
EPHX1	type II diabetes mellitus	ENSG00000143819	EFO_0001360	0.985456
CBR1	schizophrenia	ENSG00000159228	EFO_0000692	0.985326
TXN	diabetes mellitus	ENSG00000136810	EFO_0000400	0.985243
PRKACA	cardiovascular disease	ENSG00000072062	EFO_0000319	0.985208
ELOVL3	type II diabetes mellitus	ENSG00000119915	EFO_0001360	0.985168
SLC18A1	schizophrenia	ENSG00000036565	EFO_0000692	0.985052
CHRNA2	depressive disorder	ENSG00000120903	MONDO_0002050	0.984974
GABRR3	schizophrenia	ENSG00000183185	EFO_0000692	0.984896
GUCY2F	obesity	ENSG00000101890	EFO_0001073	0.984678
FXYD2	hypertension	ENSG00000137731	EFO_0000537	0.984602
GABRR1	epilepsy	ENSG00000146276	EFO_0000474	0.984513
GLRA2	autism	ENSG00000101958	EFO_0003758	0.984509
GRID2	depressive disorder	ENSG00000152208	MONDO_0002050	0.984506
PIP4K2B	obesity	ENSG00000276293	EFO_0001073	0.984493
ERCC5	osteoporosis	ENSG00000134899	EFO_0003882	0.984483
STX1A	coronary artery disease	ENSG00000106089	EFO_0001645	0.984416
ERCC5	Parkinson's disease	ENSG00000134899	EFO_0002508	0.984243
PCDH15	coronary artery disease	ENSG00000150275	EFO_0001645	0.984229
GABRR1	schizoaffective disorder	ENSG00000146276	EFO_0005411	0.984191
ATP12A	atrial fibrillation	ENSG00000075673	EFO_0000275	0.984185
ABCA4	coronary artery disease	ENSG00000198691	EFO_0001645	0.984029
SMS	obesity	ENSG00000102172	EFO_0001073	0.98399
PCDH15	atrial fibrillation	ENSG00000150275	EFO_0000275	0.983965
NOS1	coronary artery disease	ENSG00000089250	EFO_0001645	0.983897
ATP12A	schizophrenia	ENSG00000075673	EFO_0000692	0.983868
LGR5	chronic kidney disease	ENSG00000139292	EFO_0003884	0.983762
LDHA	peripheral arterial disease	ENSG00000134333	EFO_0004265	0.983731
NLK	obesity	ENSG00000087095	EFO_0001073	0.983694
ATP1B2	hypertension	ENSG00000129244	EFO_0000537	0.98348
PRKG1	diabetes mellitus	ENSG00000185532	EFO_0000400	0.983472
VIPR2	obesity	ENSG00000106018	EFO_0001073	0.983315
HSPD1	chronic kidney disease	ENSG00000144381	EFO_0003884	0.983208
SLC12A5	stroke	ENSG00000124140	EFO_0000712	0.983152
SLC22A3	depressive disorder	ENSG00000146477	MONDO_0002050	0.983098
SERPINF1	eye disease	ENSG00000132386	EFO_0003966	0.982964
FKBP1B	cardiovascular disease	ENSG00000119782	EFO_0000319	0.982948
ADAM33	coronary artery disease	ENSG00000149451	EFO_0001645	0.982936
CYP24A1	type II diabetes mellitus	ENSG00000019186	EFO_0001360	0.982923
SCN3B	cardiac arrhythmia	ENSG00000166257	EFO_0004269	0.982893
AHCY	obesity	ENSG00000101444	EFO_0001073	0.982832
POSTN	Dupuytren Contracture	ENSG00000133110	EFO_0004229	0.98282
ALDH9A1	depressive disorder	ENSG00000143149	MONDO_0002050	0.982818
RLN3	coronary artery disease	ENSG00000171136	EFO_0001645	0.982606
FKBP5	coronary artery disease	ENSG00000096060	EFO_0001645	0.982564
KCNK5	multiple sclerosis	ENSG00000164626	EFO_0003885	0.982414
NAAA	coronary artery disease	ENSG00000138744	EFO_0001645	0.982264
TRPC5	cardiovascular disease	ENSG00000072315	EFO_0000319	0.982227
NPTN	depressive disorder	ENSG00000156642	MONDO_0002050	0.98222
FABP2	diabetes mellitus	ENSG00000145384	EFO_0000400	0.982215
WNK3	stroke	ENSG00000196632	EFO_0000712	0.982171
KCNJ1	hypertension	ENSG00000151704	EFO_0000537	0.982137
AKR1C3	obesity	ENSG00000196139	EFO_0001073	0.982078
TNC	eye disease	ENSG00000041982	EFO_0003966	0.982072
PNP	chronic kidney disease	ENSG00000198805	EFO_0003884	0.981781
CLCNKA	chronic kidney disease	ENSG00000186510	EFO_0003884	0.981761
HPRT1	chronic obstructive pulmonary disease	ENSG00000165704	EFO_0000341	0.981721
CBR3	type II diabetes mellitus	ENSG00000159231	EFO_0001360	0.981652
ATP12A	depressive disorder	ENSG00000075673	MONDO_0002050	0.981629
SCN1B	multiple sclerosis	ENSG00000105711	EFO_0003885	0.981576
CRHR2	obesity	ENSG00000106113	EFO_0001073	0.981551
KCNK12	cardiovascular disease	ENSG00000184261	EFO_0000319	0.981488
ATP12A	coronary artery disease	ENSG00000075673	EFO_0001645	0.981483
PKLR	obesity	ENSG00000143627	EFO_0001073	0.981465
STX1A	obesity	ENSG00000106089	EFO_0001073	0.981437
PRKG1	cardiovascular disease	ENSG00000185532	EFO_0000319	0.981418
GRID2	migraine disorder	ENSG00000152208	EFO_0003821	0.981336
SLC2A5	diabetes mellitus	ENSG00000142583	EFO_0000400	0.981319
GPR6	obesity	ENSG00000146360	EFO_0001073	0.981183
SLC1A6	depressive disorder	ENSG00000105143	MONDO_0002050	0.981155
CHRNB3	depressive disorder	ENSG00000147432	MONDO_0002050	0.98111
SLC47A2	type II diabetes mellitus	ENSG00000180638	EFO_0001360	0.981109
STX1A	cardiovascular disease	ENSG00000106089	EFO_0000319	0.981079
KCNN2	multiple sclerosis	ENSG00000080709	EFO_0003885	0.981009
CNGA3	type II diabetes mellitus	ENSG00000144191	EFO_0001360	0.980971
SLC13A1	chronic kidney disease	ENSG00000081800	EFO_0003884	0.980962
TXN	type II diabetes mellitus	ENSG00000136810	EFO_0001360	0.980926
NLGN2	schizophrenia	ENSG00000169992	EFO_0000692	0.980893
DHRS4	type II diabetes mellitus	ENSG00000157326	EFO_0001360	0.980866
TPT1	chronic kidney disease	ENSG00000133112	EFO_0003884	0.980828
DPYD	diabetes mellitus	ENSG00000188641	EFO_0000400	0.980774
NT5E	coronary artery disease	ENSG00000135318	EFO_0001645	0.980543
NPTN	diabetes mellitus	ENSG00000156642	EFO_0000400	0.980457
CLCNKB	hypertension	ENSG00000184908	EFO_0000537	0.98044
HILPDA	obesity	ENSG00000135245	EFO_0001073	0.98043
ATP12A	type II diabetes mellitus	ENSG00000075673	EFO_0001360	0.980373
GRID2	hypertension	ENSG00000152208	EFO_0000537	0.980361
MT-CO2	Disorder of lipid metabolism	ENSG00000198712	Orphanet_309005	0.980354
ELANE	COVID-19	ENSG00000197561	MONDO_0100096	0.98033
FMO1	obesity	ENSG00000010932	EFO_0001073	0.980316
KCNJ14	unipolar depression	ENSG00000182324	EFO_0003761	0.980219
NR2F1	diabetes mellitus	ENSG00000175745	EFO_0000400	0.980216
ALDH9A1	type II diabetes mellitus	ENSG00000143149	EFO_0001360	0.980013
RXFP4	obesity	ENSG00000173080	EFO_0001073	0.979928
GABRR1	alcohol dependence	ENSG00000146276	EFO_0003829	0.979785
CD59	coronary artery disease	ENSG00000085063	EFO_0001645	0.979503
SULT1E1	obesity	ENSG00000109193	EFO_0001073	0.979406
GRID2	obesity	ENSG00000152208	EFO_0001073	0.9794
GNAS	cardiovascular disease	ENSG00000087460	EFO_0000319	0.979389
FABP4	cardiovascular disease	ENSG00000170323	EFO_0000319	0.979308
CHRFAM7A	cardiovascular disease	ENSG00000166664	EFO_0000319	0.9793
PKLR	type II diabetes mellitus	ENSG00000143627	EFO_0001360	0.979138
LDHA	diabetes mellitus	ENSG00000134333	EFO_0000400	0.979088
FREM1	myocardial infarction	ENSG00000164946	EFO_0000612	0.978986
TRPM1	cardiovascular disease	ENSG00000134160	EFO_0000319	0.978965
TRPC3	cardiovascular disease	ENSG00000138741	EFO_0000319	0.978867
SLC1A6	obesity	ENSG00000105143	EFO_0001073	0.978848
NOS1	cardiovascular disease	ENSG00000089250	EFO_0000319	0.978715
GFER	systemic lupus erythematosus	ENSG00000127554	EFO_0002690	0.978639
SLC2A5	type II diabetes mellitus	ENSG00000142583	EFO_0001360	0.978565
FASN	type II diabetes mellitus	ENSG00000169710	EFO_0001360	0.978526
NAGA	type II diabetes mellitus	ENSG00000198951	EFO_0001360	0.978491
PGD	obesity	ENSG00000142657	EFO_0001073	0.978437
TNR	eye disease	ENSG00000116147	EFO_0003966	0.978437
PODN	diabetes mellitus	ENSG00000174348	EFO_0000400	0.978428
KLK3	COVID-19	ENSG00000142515	MONDO_0100096	0.978322
SLC22A3	obesity	ENSG00000146477	EFO_0001073	0.978298
OPN1SW	cardiovascular disease	ENSG00000128617	EFO_0000319	0.978264
NPR2	type II diabetes mellitus	ENSG00000159899	EFO_0001360	0.978037
SMPD2	obesity	ENSG00000135587	EFO_0001073	0.978021
SULT1E1	type II diabetes mellitus	ENSG00000109193	EFO_0001360	0.978014
TXNRD2	type II diabetes mellitus	ENSG00000184470	EFO_0001360	0.97801
GABRR1	retinopathy	ENSG00000146276	EFO_0003839	0.977919
ABCC2	chronic kidney disease	ENSG00000023839	EFO_0003884	0.977829
RNLS	diabetes mellitus	ENSG00000184719	EFO_0000400	0.977823
GABRR2	bipolar disorder	ENSG00000111886	EFO_0000289	0.977821
GPX1	coronary artery disease	ENSG00000233276	EFO_0001645	0.97776
SLCO6A1	coronary artery disease	ENSG00000205359	EFO_0001645	0.977697
PHOSPHO1	obesity	ENSG00000173868	EFO_0001073	0.977589
GABRR2	alcohol dependence	ENSG00000111886	EFO_0003829	0.977557
SLC7A5	type II diabetes mellitus	ENSG00000103257	EFO_0001360	0.977522
SLC1A3	type II diabetes mellitus	ENSG00000079215	EFO_0001360	0.977482
KMO	coronary artery disease	ENSG00000117009	EFO_0001645	0.977465
ELOVL6	atherosclerosis	ENSG00000170522	EFO_0003914	0.977377
GLRA2	epilepsy	ENSG00000101958	EFO_0000474	0.977165
GCK	diabetes mellitus	ENSG00000106633	EFO_0000400	0.977117
PSMA6	coronary artery disease	ENSG00000100902	EFO_0001645	0.977072
OPN1SW	obesity	ENSG00000128617	EFO_0001073	0.977056
CRHBP	schizophrenia	ENSG00000145708	EFO_0000692	0.977031
GFER	diabetes mellitus	ENSG00000127554	EFO_0000400	0.976987
HCN2	cardiovascular disease	ENSG00000099822	EFO_0000319	0.976972
GALR1	cardiovascular disease	ENSG00000166573	EFO_0000319	0.97693
CLSTN1	obesity	ENSG00000171603	EFO_0001073	0.976803
CLCNKB	kidney disease	ENSG00000184908	EFO_0003086	0.976783
DLD	systemic lupus erythematosus	ENSG00000091140	EFO_0002690	0.976766
GPR142	obesity	ENSG00000257008	EFO_0001073	0.97673
ATP12A	migraine disorder	ENSG00000075673	EFO_0003821	0.976636
ADH4	type II diabetes mellitus	ENSG00000198099	EFO_0001360	0.976597
PGD	diabetes mellitus	ENSG00000142657	EFO_0000400	0.976363
AKT1S1	cardiovascular disease	ENSG00000204673	EFO_0000319	0.976358
EPHX1	obesity	ENSG00000143819	EFO_0001073	0.976299
FPR3	cardiovascular disease	ENSG00000187474	EFO_0000319	0.976209
CLSTN1	post-traumatic stress disorder	ENSG00000171603	EFO_0001358	0.97611
KMO	obesity	ENSG00000117009	EFO_0001073	0.976015
ABCA2	coronary artery disease	ENSG00000107331	EFO_0001645	0.976001
CAMK2G	stroke	ENSG00000148660	EFO_0000712	0.975984
MYLK	coronary artery disease	ENSG00000065534	EFO_0001645	0.975965
EPHX1	coronary artery disease	ENSG00000143819	EFO_0001645	0.975937
ATP12A	chronic kidney disease	ENSG00000075673	EFO_0003884	0.97581
KCNK17	atrial fibrillation	ENSG00000124780	EFO_0000275	0.975622
ACR	coronary artery disease	ENSG00000100312	EFO_0001645	0.975616
ATP6AP2	type II diabetes mellitus	ENSG00000182220	EFO_0001360	0.975518
GRK1	obesity	ENSG00000185974	EFO_0001073	0.975443
GFER	type II diabetes mellitus	ENSG00000127554	EFO_0001360	0.975401
NR1H3	diabetes mellitus	ENSG00000025434	EFO_0000400	0.975273
F2RL3	cardiovascular disease	ENSG00000127533	EFO_0000319	0.975216
CAMK2G	multiple sclerosis	ENSG00000148660	EFO_0003885	0.975215
ADH7	coronary artery disease	ENSG00000196344	EFO_0001645	0.975201
SSR1	type II diabetes mellitus	ENSG00000124783	EFO_0001360	0.9752
GPX1	obesity	ENSG00000233276	EFO_0001073	0.975175
GPX1	type II diabetes mellitus	ENSG00000233276	EFO_0001360	0.975157
GRM8	obesity	ENSG00000179603	EFO_0001073	0.975111
SLCO4C1	hypertension	ENSG00000173930	EFO_0000537	0.975091
CAMK2G	cardiovascular disease	ENSG00000148660	EFO_0000319	0.975032
SLCO2B1	obesity	ENSG00000137491	EFO_0001073	0.975027
ENPP3	type II diabetes mellitus	ENSG00000154269	EFO_0001360	0.974977
ELOVL6	obesity	ENSG00000170522	EFO_0001073	0.974935
MT-CO2	infertility	ENSG00000198712	EFO_0000545	0.974831
FMO3	diabetes mellitus	ENSG00000007933	EFO_0000400	0.97481
SLC1A7	major depressive disorder	ENSG00000162383	MONDO_0002009	0.974775
ERG	stroke	ENSG00000157554	EFO_0000712	0.974713
ADH4	systemic lupus erythematosus	ENSG00000198099	EFO_0002690	0.974697
LGR5	obesity	ENSG00000139292	EFO_0001073	0.974675
P2RX5	cardiovascular disease	ENSG00000083454	EFO_0000319	0.974667
GRM7	obesity	ENSG00000196277	EFO_0001073	0.974646
KCNMA1	type II diabetes mellitus	ENSG00000156113	EFO_0001360	0.974635
SCN3B	partial epilepsy	ENSG00000166257	EFO_0004263	0.974594
RXFP3	obesity	ENSG00000182631	EFO_0001073	0.974578
NAAA	obesity	ENSG00000138744	EFO_0001073	0.974552
ALDH3A2	obesity	ENSG00000072210	EFO_0001073	0.974449
AZU1	COVID-19	ENSG00000172232	MONDO_0100096	0.974435
CAMK2A	cardiovascular disease	ENSG00000070808	EFO_0000319	0.974417
ENPP3	diabetes mellitus	ENSG00000154269	EFO_0000400	0.97434
EPHX1	diabetes mellitus	ENSG00000143819	EFO_0000400	0.974333
LDHA	type I diabetes mellitus	ENSG00000134333	EFO_0001359	0.97432
DHRS4	ischemia reperfusion injury	ENSG00000157326	EFO_0002687	0.974305
TRPV3	cardiovascular disease	ENSG00000167723	EFO_0000319	0.9743
OPN1SW	type II diabetes mellitus	ENSG00000128617	EFO_0001360	0.974249
GPR52	obesity	ENSG00000203737	EFO_0001073	0.974099
SLCO2A1	hypertension	ENSG00000174640	EFO_0000537	0.974078
CAMK2G	coronary artery disease	ENSG00000148660	EFO_0001645	0.974068
NOS3	COVID-19	ENSG00000164867	MONDO_0100096	0.974043
NPTN	post-traumatic stress disorder	ENSG00000156642	EFO_0001358	0.974038
OMD	coronary artery disease	ENSG00000127083	EFO_0001645	0.974036
NLGN2	depressive disorder	ENSG00000169992	MONDO_0002050	0.973964
NR4A1	cardiovascular disease	ENSG00000123358	EFO_0000319	0.973963
SORD	type II diabetes mellitus	ENSG00000140263	EFO_0001360	0.973959
SLCO1B1	cardiovascular disease	ENSG00000134538	EFO_0000319	0.973904
METAP2	diabetes mellitus	ENSG00000111142	EFO_0000400	0.973895
EIF4H	coronary artery disease	ENSG00000106682	EFO_0001645	0.97385
AMPD3	coronary artery disease	ENSG00000133805	EFO_0001645	0.973824
PROKR2	cardiovascular disease	ENSG00000101292	EFO_0000319	0.973811
DHRS4	diabetes mellitus	ENSG00000157326	EFO_0000400	0.973733
SLC12A5	depressive disorder	ENSG00000124140	MONDO_0002050	0.973718
FZD3	cardiovascular disease	ENSG00000104290	EFO_0000319	0.973634
HLCS	obesity	ENSG00000159267	EFO_0001073	0.973616
DCN	Dupuytren Contracture	ENSG00000011465	EFO_0004229	0.973558
GPR35	coronary artery disease	ENSG00000178623	EFO_0001645	0.973543
KCNJ4	atrial fibrillation	ENSG00000168135	EFO_0000275	0.973505
MC5R	obesity	ENSG00000176136	EFO_0001073	0.973441
PINK1	obesity	ENSG00000158828	EFO_0001073	0.973438
ABCB6	cardiovascular disease	ENSG00000115657	EFO_0000319	0.973383
ACP2	diabetes mellitus	ENSG00000134575	EFO_0000400	0.973342
ACACA	type II diabetes mellitus	ENSG00000278540	EFO_0001360	0.973288
OXGR1	obesity	ENSG00000165621	EFO_0001073	0.973281
FKBP5	chronic kidney disease	ENSG00000096060	EFO_0003884	0.973127
RSPO1	obesity	ENSG00000169218	EFO_0001073	0.973113
ALDH3A2	diabetes mellitus	ENSG00000072210	EFO_0000400	0.973079
WNK4	schizophrenia	ENSG00000126562	EFO_0000692	0.973062
ABCB7	type II diabetes mellitus	ENSG00000131269	EFO_0001360	0.973062
FMO1	type II diabetes mellitus	ENSG00000010932	EFO_0001360	0.973051
GNAS	obesity	ENSG00000087460	EFO_0001073	0.973025
CRHBP	obesity	ENSG00000145708	EFO_0001073	0.972988
OPN1LW	obesity	ENSG00000102076	EFO_0001073	0.97288
LDHA	liver disease	ENSG00000134333	EFO_0001421	0.972821
NPBWR1	obesity	ENSG00000288611	EFO_0001073	0.972805
TPCN2	schizophrenia	ENSG00000162341	EFO_0000692	0.972791
TK1	chronic kidney disease	ENSG00000167900	EFO_0003884	0.972768
RNLS	coronary artery disease	ENSG00000184719	EFO_0001645	0.972766
HCAR1	obesity	ENSG00000196917	EFO_0001073	0.972755
ABCB6	coronary artery disease	ENSG00000115657	EFO_0001645	0.972703
GABRR1	osteoarthritis	ENSG00000146276	EFO_0002506	0.972694
PIP4K2B	diabetes mellitus	ENSG00000276293	EFO_0000400	0.972667
SMPD2	type II diabetes mellitus	ENSG00000135587	EFO_0001360	0.97258
DCK	diabetes mellitus	ENSG00000156136	EFO_0000400	0.972466
TRPM4	multiple sclerosis	ENSG00000130529	EFO_0003885	0.972422
HCAR1	diabetes mellitus	ENSG00000196917	EFO_0000400	0.97241
AMPD1	chronic kidney disease	ENSG00000116748	EFO_0003884	0.972364
ATP2B4	cardiovascular disease	ENSG00000058668	EFO_0000319	0.972315
ACACB	type II diabetes mellitus	ENSG00000076555	EFO_0001360	0.97231
ATP2A1	heart failure	ENSG00000196296	EFO_0003144	0.972266
KCNN1	atrial fibrillation	ENSG00000105642	EFO_0000275	0.972246
ALDH1A3	diabetes mellitus	ENSG00000184254	EFO_0000400	0.972226
MYLK	cardiovascular disease	ENSG00000065534	EFO_0000319	0.972173
ESRRA	cardiovascular disease	ENSG00000173153	EFO_0000319	0.972159
SLC5A3	hypertension	ENSG00000198743	EFO_0000537	0.972144
HSD17B11	coronary artery disease	ENSG00000198189	EFO_0001645	0.972136
FASN	diabetes mellitus	ENSG00000169710	EFO_0000400	0.972109
TXN	ischemia reperfusion injury	ENSG00000136810	EFO_0002687	0.971917
GRID2	schizophrenia	ENSG00000152208	EFO_0000692	0.971857
METAP2	type II diabetes mellitus	ENSG00000111142	EFO_0001360	0.971808
TBK1	rheumatoid arthritis	ENSG00000183735	EFO_0000685	0.971755
SULT2A1	diabetes mellitus	ENSG00000105398	EFO_0000400	0.971624
GPR50	obesity	ENSG00000102195	EFO_0001073	0.971609
HPGD	type II diabetes mellitus	ENSG00000164120	EFO_0001360	0.971527
OPN1SW	coronary artery disease	ENSG00000128617	EFO_0001645	0.971494
ENHO	depressive disorder	ENSG00000168913	MONDO_0002050	0.971468
KMO	schizophrenia	ENSG00000117009	EFO_0000692	0.971455
PCDHB10	depressive disorder	ENSG00000120324	MONDO_0002050	0.9714
SLC27A1	cardiovascular disease	ENSG00000130304	EFO_0000319	0.971375
SLC1A3	depressive disorder	ENSG00000079215	MONDO_0002050	0.971372
NPY2R	obesity	ENSG00000185149	EFO_0001073	0.97135
KCNN1	stroke	ENSG00000105642	EFO_0000712	0.971349
ACACA	obesity	ENSG00000278540	EFO_0001073	0.971337
PRKG1	type II diabetes mellitus	ENSG00000185532	EFO_0001360	0.971276
ABCB6	chronic kidney disease	ENSG00000115657	EFO_0003884	0.971272
SLC6A5	obesity	ENSG00000165970	EFO_0001073	0.971242
STX1A	type II diabetes mellitus	ENSG00000106089	EFO_0001360	0.971212
GRK5	cardiovascular disease	ENSG00000198873	EFO_0000319	0.971206
IL1RN	COVID-19	ENSG00000136689	MONDO_0100096	0.971203
CLCN4	kidney failure	ENSG00000073464	EFO_1002048	0.9712
P2RX2	schizophrenia	ENSG00000187848	EFO_0000692	0.971191
SCN2B	osteoarthritis	ENSG00000149575	EFO_0002506	0.971172
KLK1	obesity	ENSG00000167748	EFO_0001073	0.971146
DIO3	unipolar depression	ENSG00000197406	EFO_0003761	0.971139
CLCN1	coronary artery disease	ENSG00000188037	EFO_0001645	0.971091
TRPV6	cardiovascular disease	ENSG00000165125	EFO_0000319	0.971043
HPGD	obesity	ENSG00000164120	EFO_0001073	0.971015
LDHA	hypertension	ENSG00000134333	EFO_0000537	0.970971
RSPO1	type II diabetes mellitus	ENSG00000169218	EFO_0001360	0.970937
DPYD	obesity	ENSG00000188641	EFO_0001073	0.970935
DHCR7	cardiovascular disease	ENSG00000172893	EFO_0000319	0.970921
SLC5A3	schizophrenia	ENSG00000198743	EFO_0000692	0.970911
GPR17	obesity	ENSG00000144230	EFO_0001073	0.970907
KCNN1	multiple sclerosis	ENSG00000105642	EFO_0003885	0.97086
FFAR4	obesity	ENSG00000186188	EFO_0001073	0.970814
SIRT3	Ataxia-telangiectasia	ENSG00000142082	Orphanet_100	0.970797
TRPM6	atrial fibrillation	ENSG00000119121	EFO_0000275	0.970764
GABRR1	coronary artery disease	ENSG00000146276	EFO_0001645	0.97076
KDM1A	myelofibrosis	ENSG00000004487	MONDO_0044903	0.970734
CAT	coronary artery disease	ENSG00000121691	EFO_0001645	0.970714
AMPD2	chronic kidney disease	ENSG00000116337	EFO_0003884	0.970709
FMO2	hypertension	ENSG00000094963	EFO_0000537	0.97066
ROS1	obesity	ENSG00000047936	EFO_0001073	0.970645
NTSR1	depressive disorder	ENSG00000101188	MONDO_0002050	0.970642
TYRP1	coronary artery disease	ENSG00000107165	EFO_0001645	0.970633
DAGLA	obesity	ENSG00000134780	EFO_0001073	0.970575
OAS1	COVID-19	ENSG00000089127	MONDO_0100096	0.970565
HCN2	stroke	ENSG00000099822	EFO_0000712	0.970557
HEBP1	obesity	ENSG00000013583	EFO_0001073	0.970519
SCN1B	epilepsy	ENSG00000105711	EFO_0000474	0.970453
SNAP29	depressive disorder	ENSG00000099940	MONDO_0002050	0.970295
CDA	HIV infection	ENSG00000158825	EFO_0000764	0.970264
TRPC4	depressive disorder	ENSG00000133107	MONDO_0002050	0.970216
SCN1B	atrial fibrillation	ENSG00000105711	EFO_0000275	0.970212
NPR2	diabetes mellitus	ENSG00000159899	EFO_0000400	0.970123
KCNK5	depressive disorder	ENSG00000164626	MONDO_0002050	0.970123
SIRT3	chronic kidney disease	ENSG00000142082	EFO_0003884	0.970026
MUC16	diabetes mellitus	ENSG00000181143	EFO_0000400	0.96999
KCNK4	stroke	ENSG00000182450	EFO_0000712	0.969974
FOLR1	coronary artery disease	ENSG00000110195	EFO_0001645	0.969902
MIP	atrial fibrillation	ENSG00000135517	EFO_0000275	0.969795
PLP1	obesity	ENSG00000123560	EFO_0001073	0.969779
CYP2C9	coronary artery disease	ENSG00000138109	EFO_0001645	0.969767
TYMP	COVID-19	ENSG00000025708	MONDO_0100096	0.969699
AKR1C3	type II diabetes mellitus	ENSG00000196139	EFO_0001360	0.969674
ALDH3A1	diabetes mellitus	ENSG00000108602	EFO_0000400	0.969661
TCN2	coronary artery disease	ENSG00000185339	EFO_0001645	0.969591
SLC5A7	Parkinson's disease	ENSG00000115665	EFO_0002508	0.96958
GABRR1	unipolar depression	ENSG00000146276	EFO_0003761	0.969516
TXN	chronic obstructive pulmonary disease	ENSG00000136810	EFO_0000341	0.96943
CYP2C18	coronary artery disease	ENSG00000108242	EFO_0001645	0.969407
GALR2	obesity	ENSG00000182687	EFO_0001073	0.96939
FOLR1	cardiovascular disease	ENSG00000110195	EFO_0000319	0.969364
NAMPT	diabetes mellitus	ENSG00000105835	EFO_0000400	0.969364
FZD4	obesity	ENSG00000174804	EFO_0001073	0.969303
ANG	COVID-19	ENSG00000214274	MONDO_0100096	0.969272
CALM3	coronary artery disease	ENSG00000160014	EFO_0001645	0.969235
CDK8	cardiovascular disease	ENSG00000132964	EFO_0000319	0.96923
IHH	obesity	ENSG00000163501	EFO_0001073	0.969131
CLCN3	hypertension	ENSG00000109572	EFO_0000537	0.9691
ENPP7	diabetes mellitus	ENSG00000182156	EFO_0000400	0.969098
GJB1	multiple sclerosis	ENSG00000169562	EFO_0003885	0.96909
EPYC	obesity	ENSG00000083782	EFO_0001073	0.968908
POMC	cardiovascular disease	ENSG00000115138	EFO_0000319	0.968878
PPIF	coronary artery disease	ENSG00000108179	EFO_0001645	0.968856
ENHO	schizophrenia	ENSG00000168913	EFO_0000692	0.968775
MT-CO2	chronic kidney disease	ENSG00000198712	EFO_0003884	0.968775
ADAM33	cardiovascular disease	ENSG00000149451	EFO_0000319	0.968692
VIPR1	obesity	ENSG00000114812	EFO_0001073	0.96865
HCN1	atrial fibrillation	ENSG00000164588	EFO_0000275	0.968631
UGT1A9	hypertension	ENSG00000241119	EFO_0000537	0.968587
AMPD1	cardiovascular disease	ENSG00000116748	EFO_0000319	0.968473
P2RX5	obesity	ENSG00000083454	EFO_0001073	0.968457
HCAR1	hypertension	ENSG00000196917	EFO_0000537	0.968443
TAAR1	obesity	ENSG00000146399	EFO_0001073	0.968419
P2RY14	obesity	ENSG00000174944	EFO_0001073	0.968383
CCL3	COVID-19	ENSG00000277632	MONDO_0100096	0.968367
CBR1	atrial fibrillation	ENSG00000159228	EFO_0000275	0.9683
TXN	schizophrenia	ENSG00000136810	EFO_0000692	0.968291
PRKG1	diabetic nephropathy	ENSG00000185532	EFO_0000401	0.968237
ELOVL3	obesity	ENSG00000119915	EFO_0001073	0.968188
ENTPD1	chronic kidney disease	ENSG00000138185	EFO_0003884	0.968163
FMOD	stroke	ENSG00000122176	EFO_0000712	0.96816
DPYD	bipolar disorder	ENSG00000188641	EFO_0000289	0.968118
STK24	chronic kidney disease	ENSG00000102572	EFO_0003884	0.968072
KCNE1	atrial fibrillation	ENSG00000180509	EFO_0000275	0.96799
CYP24A1	schizophrenia	ENSG00000019186	EFO_0000692	0.967936
CISD1	type II diabetes mellitus	ENSG00000122873	EFO_0001360	0.967879
GRID2	Alzheimer's disease	ENSG00000152208	EFO_0000249	0.967876
YBX1	chronic kidney disease	ENSG00000065978	EFO_0003884	0.967876
CLCN5	type II diabetes mellitus	ENSG00000171365	EFO_0001360	0.967861
SLC15A1	diabetes mellitus	ENSG00000088386	EFO_0000400	0.967829
KCNK5	unipolar depression	ENSG00000164626	EFO_0003761	0.967784
CNTN4	Parkinson's disease	ENSG00000144619	EFO_0002508	0.967783
IGFALS	cardiovascular disease	ENSG00000099769	EFO_0000319	0.96773
VIPR2	type II diabetes mellitus	ENSG00000106018	EFO_0001360	0.967728
BPNT1	diabetes mellitus	ENSG00000162813	EFO_0000400	0.96772
ACP2	coronary artery disease	ENSG00000134575	EFO_0001645	0.967692
GSS	type II diabetes mellitus	ENSG00000100983	EFO_0001360	0.967592
FASN	obesity	ENSG00000169710	EFO_0001073	0.967584
PLP1	hypertension	ENSG00000123560	EFO_0000537	0.967564
MCOLN2	bipolar disorder	ENSG00000153898	EFO_0000289	0.967445
ALDH3A1	schizophrenia	ENSG00000108602	EFO_0000692	0.967431
KCNN1	hypertension	ENSG00000105642	EFO_0000537	0.967353
DAGLA	schizophrenia	ENSG00000134780	EFO_0000692	0.967346
PRKG1	ischemia reperfusion injury	ENSG00000185532	EFO_0002687	0.967342
GSS	obesity	ENSG00000100983	EFO_0001073	0.967335
SMPD2	coronary artery disease	ENSG00000135587	EFO_0001645	0.967331
NPTX2	schizophrenia	ENSG00000106236	EFO_0000692	0.967293
METAP2	HIV infection	ENSG00000111142	EFO_0000764	0.967252
CYP24A1	diabetes mellitus	ENSG00000019186	EFO_0000400	0.967235
HCAR1	type II diabetes mellitus	ENSG00000196917	EFO_0001360	0.967202
GFER	obesity	ENSG00000127554	EFO_0001073	0.967199
KCNK13	atrial fibrillation	ENSG00000152315	EFO_0000275	0.967191
METAP2	obesity	ENSG00000111142	EFO_0001073	0.967182
DCLK1	Parkinson's disease	ENSG00000133083	EFO_0002508	0.967172
P2RX2	Parkinson's disease	ENSG00000187848	EFO_0002508	0.967134
ADH4	diabetes mellitus	ENSG00000198099	EFO_0000400	0.967113
C1QL1	type II diabetes mellitus	ENSG00000131094	EFO_0001360	0.967106
MAP3K14	obesity	ENSG00000006062	EFO_0001073	0.967098
NPSR1	migraine disorder	ENSG00000187258	EFO_0003821	0.967047
SLCO4A1	schizophrenia	ENSG00000101187	EFO_0000692	0.967011
UMOD	obesity	ENSG00000169344	EFO_0001073	0.966938
ABCC2	hypertension	ENSG00000023839	EFO_0000537	0.966812
GABRR2	retinopathy	ENSG00000111886	EFO_0003839	0.966796
SLC9A1	depressive disorder	ENSG00000090020	MONDO_0002050	0.966783
DNAJB11	coronary artery disease	ENSG00000090520	EFO_0001645	0.966778
SLC1A3	obesity	ENSG00000079215	EFO_0001073	0.966771
HAO2	obesity	ENSG00000116882	EFO_0001073	0.966737
KCNJ1	kidney disease	ENSG00000151704	EFO_0003086	0.966685
DHRS4	obesity	ENSG00000157326	EFO_0001073	0.966685
SULT2A1	coronary artery disease	ENSG00000105398	EFO_0001645	0.966682
GPR151	obesity	ENSG00000173250	EFO_0001073	0.966623
PODN	diabetic nephropathy	ENSG00000174348	EFO_0000401	0.966596
FARS2	diabetes mellitus	ENSG00000145982	EFO_0000400	0.966596
KCNJ1	Parkinson's disease	ENSG00000151704	EFO_0002508	0.966579
KCNT1	obesity	ENSG00000107147	EFO_0001073	0.966567
GALNS	coronary artery disease	ENSG00000141012	EFO_0001645	0.966553
NOS1	atrial fibrillation	ENSG00000089250	EFO_0000275	0.966542
APOA2	cardiovascular disease	ENSG00000158874	EFO_0000319	0.966484
DCK	chronic obstructive pulmonary disease	ENSG00000156136	EFO_0000341	0.966479
KCNN1	obesity	ENSG00000105642	EFO_0001073	0.966463
TMED9	obesity	ENSG00000184840	EFO_0001073	0.966405
PODN	type II diabetes mellitus	ENSG00000174348	EFO_0001360	0.96638
GIPR	schizophrenia	ENSG00000010310	EFO_0000692	0.96637
KCNN3	stroke	ENSG00000143603	EFO_0000712	0.966351
HMOX1	COVID-19	ENSG00000100292	MONDO_0100096	0.966348
GPX4	bipolar disorder	ENSG00000167468	EFO_0000289	0.966328
SERPINB6	cardiovascular disease	ENSG00000124570	EFO_0000319	0.966305
KCNN1	drug dependence	ENSG00000105642	EFO_0003890	0.966186
YBX1	diabetes mellitus	ENSG00000065978	EFO_0000400	0.966176
SLC18A1	type II diabetes mellitus	ENSG00000036565	EFO_0001360	0.966151
NPY1R	depressive disorder	ENSG00000164128	MONDO_0002050	0.966141
RAPGEF4	cardiovascular disease	ENSG00000091428	EFO_0000319	0.96611
CYP21A2	diabetes mellitus	ENSG00000231852	EFO_0000400	0.966077
PKD2	cardiovascular disease	ENSG00000118762	EFO_0000319	0.966007
PINK1	type II diabetes mellitus	ENSG00000158828	EFO_0001360	0.965969
HSPA5	COVID-19	ENSG00000044574	MONDO_0100096	0.965945
PODN	obesity	ENSG00000174348	EFO_0001073	0.965877
KLK3	HIV infection	ENSG00000142515	EFO_0000764	0.965796
ZACN	multiple sclerosis	ENSG00000186919	EFO_0003885	0.965787
TRPM6	cardiovascular disease	ENSG00000119121	EFO_0000319	0.965779
CHGA	cardiovascular disease	ENSG00000100604	EFO_0000319	0.965775
GPR55	obesity	ENSG00000135898	EFO_0001073	0.965763
BST2	COVID-19	ENSG00000130303	MONDO_0100096	0.965762
NAT2	infertility	ENSG00000156006	EFO_0000545	0.965752
HCAR1	stroke	ENSG00000196917	EFO_0000712	0.965697
APEX1	osteoporosis	ENSG00000100823	EFO_0003882	0.965671
TAAR1	diabetes mellitus	ENSG00000146399	EFO_0000400	0.965643
AGTR2	obesity	ENSG00000180772	EFO_0001073	0.965638
ACR	cardiovascular disease	ENSG00000100312	EFO_0000319	0.965621
PGLYRP1	chronic kidney disease	ENSG00000008438	EFO_0003884	0.965604
SLC5A7	Alzheimer's disease	ENSG00000115665	EFO_0000249	0.965571
GABRR1	autism	ENSG00000146276	EFO_0003758	0.965518
GUCA2A	chronic kidney disease	ENSG00000197273	EFO_0003884	0.965509
NPR2	cardiovascular disease	ENSG00000159899	EFO_0000319	0.965507
CALR	COVID-19	ENSG00000179218	MONDO_0100096	0.965503
DOT1L	obesity	ENSG00000104885	EFO_0001073	0.965495
KCNJ1	diabetes mellitus	ENSG00000151704	EFO_0000400	0.965438
DPP10	atrial fibrillation	ENSG00000175497	EFO_0000275	0.965434
NPPC	diabetes mellitus	ENSG00000163273	EFO_0000400	0.965354
CYP2C18	diabetes mellitus	ENSG00000108242	EFO_0000400	0.965353
GC	cardiovascular disease	ENSG00000145321	EFO_0000319	0.965334
GFER	chronic kidney disease	ENSG00000127554	EFO_0003884	0.965268
KCNMA1	cardiovascular disease	ENSG00000156113	EFO_0000319	0.965251
SLCO4A1	diabetes mellitus	ENSG00000101187	EFO_0000400	0.965195
SLCO1B1	obesity	ENSG00000134538	EFO_0001073	0.965134
SIRT3	gestational diabetes	ENSG00000142082	EFO_0004593	0.965129
ABCB7	heart failure	ENSG00000131269	EFO_0003144	0.965117
ADH5	coronary artery disease	ENSG00000197894	EFO_0001645	0.965093
HSPD1	COVID-19	ENSG00000144381	MONDO_0100096	0.965071
GPR83	obesity	ENSG00000123901	EFO_0001073	0.965057
KCNN1	Parkinson's disease	ENSG00000105642	EFO_0002508	0.965043
FAM3B	cardiovascular disease	ENSG00000183844	EFO_0000319	0.965005
DPP6	cardiac arrhythmia	ENSG00000130226	EFO_0004269	0.965005
FABP2	obesity	ENSG00000145384	EFO_0001073	0.964995
LCT	diabetes mellitus	ENSG00000115850	EFO_0000400	0.964887
KCNE1	stroke	ENSG00000180509	EFO_0000712	0.964882
CYP46A1	type II diabetes mellitus	ENSG00000036530	EFO_0001360	0.964877
MGLL	obesity	ENSG00000074416	EFO_0001073	0.964839
CPT1A	cardiovascular disease	ENSG00000110090	EFO_0000319	0.96481
SHISA2	obesity	ENSG00000180730	EFO_0001073	0.964786
SLC3A2	schizophrenia	ENSG00000168003	EFO_0000692	0.964761
SCN2B	epilepsy	ENSG00000149575	EFO_0000474	0.964744
TRPC5	Alzheimer's disease	ENSG00000072315	EFO_0000249	0.964725
CYP4F22	type II diabetes mellitus	ENSG00000171954	EFO_0001360	0.964705
PNOC	schizophrenia	ENSG00000168081	EFO_0000692	0.964705
NTSR1	Parkinson's disease	ENSG00000101188	EFO_0002508	0.964701
MUC16	multiple sclerosis	ENSG00000181143	EFO_0003885	0.964623
GRID1	obesity	ENSG00000182771	EFO_0001073	0.964614
DHRS4	bipolar disorder	ENSG00000157326	EFO_0000289	0.964607
KCNN3	diabetes mellitus	ENSG00000143603	EFO_0000400	0.964601
SCGN	coronary artery disease	ENSG00000079689	EFO_0001645	0.964595
STX1A	multiple sclerosis	ENSG00000106089	EFO_0003885	0.964576
CYP2J2	Alzheimer's disease	ENSG00000134716	EFO_0000249	0.964524
PLIN2	cardiovascular disease	ENSG00000147872	EFO_0000319	0.964514
GALC	schizophrenia	ENSG00000054983	EFO_0000692	0.964511
MAN1B1	obesity	ENSG00000177239	EFO_0001073	0.964487
FMO3	obesity	ENSG00000007933	EFO_0001073	0.964366
KCNN3	migraine disorder	ENSG00000143603	EFO_0003821	0.964349
PCSK1	cardiovascular disease	ENSG00000175426	EFO_0000319	0.964339
HCN2	depressive disorder	ENSG00000099822	MONDO_0002050	0.964323
PLA2G4B	depressive disorder	ENSG00000243708	MONDO_0002050	0.964308
SIRT3	obesity	ENSG00000142082	EFO_0001073	0.964306
RPN1	chronic kidney disease	ENSG00000163902	EFO_0003884	0.964285
HDC	schizophrenia	ENSG00000140287	EFO_0000692	0.964181
KCNJ1	heart failure	ENSG00000151704	EFO_0003144	0.964162
PROKR1	cardiovascular disease	ENSG00000169618	EFO_0000319	0.964135
SIRT3	Disorder of lipid metabolism	ENSG00000142082	Orphanet_309005	0.964107
FSHB	obesity	ENSG00000131808	EFO_0001073	0.964082
TRPM5	hypertension	ENSG00000070985	EFO_0000537	0.964062
UCN	coronary artery disease	ENSG00000163794	EFO_0001645	0.964031
SERPINA7	cardiovascular disease	ENSG00000123561	EFO_0000319	0.964025
MUC16	cardiovascular disease	ENSG00000181143	EFO_0000319	0.964011
DCK	chronic kidney disease	ENSG00000156136	EFO_0003884	0.963976
DHRS4L2	type I diabetes mellitus	ENSG00000187630	EFO_0001359	0.963966
GRID2	obsessive-compulsive disorder	ENSG00000152208	EFO_0004242	0.963948
ALDH1A3	obesity	ENSG00000184254	EFO_0001073	0.963946
NPR2	stroke	ENSG00000159899	EFO_0000712	0.963934
NTSR1	cardiovascular disease	ENSG00000101188	EFO_0000319	0.963904
GRK1	diabetes mellitus	ENSG00000185974	EFO_0000400	0.963848
COPA	obesity	ENSG00000122218	EFO_0001073	0.963837
ARNT	chronic kidney disease	ENSG00000143437	EFO_0003884	0.963783
SERPINB6	type II diabetes mellitus	ENSG00000124570	EFO_0001360	0.963773
KCNN1	schizophrenia	ENSG00000105642	EFO_0000692	0.96376
LGR4	obesity	ENSG00000205213	EFO_0001073	0.963741
CHEK1	Parkinson's disease	ENSG00000149554	EFO_0002508	0.963719
ATF1	Alzheimer's disease	ENSG00000123268	EFO_0000249	0.963629
CASQ2	cardiovascular disease	ENSG00000118729	EFO_0000319	0.963626
GRK5	coronary artery disease	ENSG00000198873	EFO_0001645	0.963618
GSTO1	coronary artery disease	ENSG00000148834	EFO_0001645	0.963615
TRPM6	hypertension	ENSG00000119121	EFO_0000537	0.963577
SIRT3	metabolic disease	ENSG00000142082	EFO_0000589	0.963558
GPR62	obesity	ENSG00000180929	EFO_0001073	0.963523
VIPR1	migraine disorder	ENSG00000114812	EFO_0003821	0.963514
TPCN2	hypertension	ENSG00000162341	EFO_0000537	0.963509
HCAR1	major depressive disorder	ENSG00000196917	MONDO_0002009	0.963468
FARS2	obesity	ENSG00000145982	EFO_0001073	0.96344
NOS1	stroke	ENSG00000089250	EFO_0000712	0.963431
RAPGEF4	type II diabetes mellitus	ENSG00000091428	EFO_0001360	0.963424
SLC6A12	Parkinson's disease	ENSG00000111181	EFO_0002508	0.963406
LGALS3BP	osteoarthritis	ENSG00000108679	EFO_0002506	0.963356
KCNJ1	metabolic syndrome	ENSG00000151704	EFO_0000195	0.963331
P2RY13	coronary artery disease	ENSG00000181631	EFO_0001645	0.963329
BCAM	cardiovascular disease	ENSG00000187244	EFO_0000319	0.963249
CXCL6	cardiovascular disease	ENSG00000124875	EFO_0000319	0.963127
CCL3	coronary artery disease	ENSG00000277632	EFO_0001645	0.963125
AKR1C3	bipolar disorder	ENSG00000196139	EFO_0000289	0.963072
APLNR	cardiovascular disease	ENSG00000134817	EFO_0000319	0.963062
RAD51	malaria	ENSG00000051180	EFO_0001068	0.963051
ELOVL3	diabetes mellitus	ENSG00000119915	EFO_0000400	0.963034
KCNK5	acute myocardial infarction	ENSG00000164626	EFO_0008583	0.963005
STATH	obesity	ENSG00000126549	EFO_0001073	0.96299
TRPC3	atrial fibrillation	ENSG00000138741	EFO_0000275	0.962987
CASQ2	heart failure	ENSG00000118729	EFO_0003144	0.962949
FARS2	liver disease	ENSG00000145982	EFO_0001421	0.962919
IDE	hypertension	ENSG00000119912	EFO_0000537	0.962912
P2RY13	cardiovascular disease	ENSG00000181631	EFO_0000319	0.96289
KCNN3	cardiovascular disease	ENSG00000143603	EFO_0000319	0.962881
KCNJ12	atrial fibrillation	ENSG00000184185	EFO_0000275	0.96285
CNTN4	post-traumatic stress disorder	ENSG00000144619	EFO_0001358	0.962825
KCNN2	atrial fibrillation	ENSG00000080709	EFO_0000275	0.962787
ABCB6	atrial fibrillation	ENSG00000115657	EFO_0000275	0.962746
MGLL	type II diabetes mellitus	ENSG00000074416	EFO_0001360	0.962727
KMO	depressive disorder	ENSG00000117009	MONDO_0002050	0.962706
ABCB7	metabolic disease	ENSG00000131269	EFO_0000589	0.962686
CA6	cardiovascular disease	ENSG00000131686	EFO_0000319	0.962677
AKR1B10	obesity	ENSG00000198074	EFO_0001073	0.962554
KCNMA1	migraine disorder	ENSG00000156113	EFO_0003821	0.962549
PDYN	obesity	ENSG00000101327	EFO_0001073	0.962492
KCNMA1	schizophrenia	ENSG00000156113	EFO_0000692	0.962487
ABCC2	coronary artery disease	ENSG00000023839	EFO_0001645	0.962484
PREP	cardiovascular disease	ENSG00000085377	EFO_0000319	0.962454
CRHBP	depressive disorder	ENSG00000145708	MONDO_0002050	0.96241
SLC13A3	chronic kidney disease	ENSG00000158296	EFO_0003884	0.962388
HSPD1	psoriasis	ENSG00000144381	EFO_0000676	0.962364
EDN1	cardiovascular disease	ENSG00000078401	EFO_0000319	0.962359
GUCA2A	diabetes mellitus	ENSG00000197273	EFO_0000400	0.962339
SOD2	endothelial dysfunction	ENSG00000112096	EFO_1001461	0.962329
VIP	unipolar depression	ENSG00000146469	EFO_0003761	0.962263
PLA2G4B	schizophrenia	ENSG00000243708	EFO_0000692	0.962252
LGR4	type II diabetes mellitus	ENSG00000205213	EFO_0001360	0.962248
TRPC4	cardiovascular disease	ENSG00000133107	EFO_0000319	0.962246
AKR1C1	obesity	ENSG00000187134	EFO_0001073	0.962236
CHGA	obesity	ENSG00000100604	EFO_0001073	0.962212
DNASE1	coronary artery disease	ENSG00000213918	EFO_0001645	0.96217
KCNN2	unipolar depression	ENSG00000080709	EFO_0003761	0.962152
GPR75	cardiovascular disease	ENSG00000119737	EFO_0000319	0.962148
TAAR1	bipolar disorder	ENSG00000146399	EFO_0000289	0.962138
TRPM4	stroke	ENSG00000130529	EFO_0000712	0.962126
ST14	atrial fibrillation	ENSG00000149418	EFO_0000275	0.962115
IL3	psoriasis	ENSG00000164399	EFO_0000676	0.962108
ABCC4	chronic kidney disease	ENSG00000125257	EFO_0003884	0.962097
SLC5A9	diabetes mellitus	ENSG00000117834	EFO_0000400	0.962081
TAAR1	unipolar depression	ENSG00000146399	EFO_0003761	0.962033
CLCNKA	kidney disease	ENSG00000186510	EFO_0003086	0.962027
IFIT1	rheumatoid arthritis	ENSG00000185745	EFO_0000685	0.96201
ACACA	chronic kidney disease	ENSG00000278540	EFO_0003884	0.962008
PLTP	cardiovascular disease	ENSG00000100979	EFO_0000319	0.961997
CYP24A1	coronary artery disease	ENSG00000019186	EFO_0001645	0.961991
STX1A	bipolar disorder	ENSG00000106089	EFO_0000289	0.961984
MC5R	depressive disorder	ENSG00000176136	MONDO_0002050	0.961943
SLCO1A2	obesity	ENSG00000084453	EFO_0001073	0.961869
GRM1	Parkinson's disease	ENSG00000152822	EFO_0002508	0.961821
PLP1	type II diabetes mellitus	ENSG00000123560	EFO_0001360	0.9618
ESAM	chronic kidney disease	ENSG00000149564	EFO_0003884	0.961796
SLC22A3	schizophrenia	ENSG00000146477	EFO_0000692	0.961787
CLCN1	heart failure	ENSG00000188037	EFO_0003144	0.961784
PINK1	diabetes mellitus	ENSG00000158828	EFO_0000400	0.961784
HEBP1	cardiovascular disease	ENSG00000013583	EFO_0000319	0.961776
CYP21A2	obesity	ENSG00000231852	EFO_0001073	0.961765
MAT1A	coronary artery disease	ENSG00000151224	EFO_0001645	0.96163
HCN3	atrial fibrillation	ENSG00000143630	EFO_0000275	0.96159
PKHD1	chronic kidney disease	ENSG00000170927	EFO_0003884	0.961516
CLCN1	migraine disorder	ENSG00000188037	EFO_0003821	0.961479
PCSK7	cardiovascular disease	ENSG00000160613	EFO_0000319	0.961478
SIRT3	endothelial dysfunction	ENSG00000142082	EFO_1001461	0.961471
NOS3	heart failure	ENSG00000164867	EFO_0003144	0.961468
CRP	COVID-19	ENSG00000132693	MONDO_0100096	0.961425
GABRR2	unipolar depression	ENSG00000111886	EFO_0003761	0.961414
PPIC	coronary artery disease	ENSG00000168938	EFO_0001645	0.961405
ABCB6	stroke	ENSG00000115657	EFO_0000712	0.961386
KSR1	obesity	ENSG00000141068	EFO_0001073	0.961367
TXNDC12	type II diabetes mellitus	ENSG00000117862	EFO_0001360	0.961362
NLGN4Y	schizophrenia	ENSG00000165246	EFO_0000692	0.961331
NPSR1	schizophrenia	ENSG00000187258	EFO_0000692	0.961298
NDP	hypertension	ENSG00000124479	EFO_0000537	0.961259
CA3	cardiovascular disease	ENSG00000164879	EFO_0000319	0.961255
SLC1A3	brain injury	ENSG00000079215	MONDO_0043510	0.961236
GRID2	unipolar depression	ENSG00000152208	EFO_0003761	0.961195
CASK	bipolar disorder	ENSG00000147044	EFO_0000289	0.961134
GPR84	obesity	ENSG00000139572	EFO_0001073	0.961122
DMPK	obesity	ENSG00000104936	EFO_0001073	0.961108
ASIP	cardiovascular disease	ENSG00000101440	EFO_0000319	0.961072
GIPR	coronary artery disease	ENSG00000010310	EFO_0001645	0.960992
SLC3A2	chronic kidney disease	ENSG00000168003	EFO_0003884	0.960979
SLC47A1	type II diabetes mellitus	ENSG00000142494	EFO_0001360	0.960914
SLCO1C1	depressive disorder	ENSG00000139155	MONDO_0002050	0.960872
VIPR2	Parkinson's disease	ENSG00000106018	EFO_0002508	0.960853
NLGN2	obesity	ENSG00000169992	EFO_0001073	0.960838
LOX	eye disease	ENSG00000113083	EFO_0003966	0.960832
GFPT1	type II diabetes mellitus	ENSG00000198380	EFO_0001360	0.960776
SLC47A2	diabetes mellitus	ENSG00000180638	EFO_0000400	0.960771
CARTPT	cardiovascular disease	ENSG00000164326	EFO_0000319	0.960738
UGT1A6	rheumatoid arthritis	ENSG00000167165	EFO_0000685	0.960722
PREP	schizophrenia	ENSG00000085377	EFO_0000692	0.960662
CYP7A1	type II diabetes mellitus	ENSG00000167910	EFO_0001360	0.960658
OPN4	unipolar depression	ENSG00000122375	EFO_0003761	0.960646
CAMK2D	osteoarthritis	ENSG00000145349	EFO_0002506	0.960602
ENPP1	coronary artery disease	ENSG00000197594	EFO_0001645	0.9606
GCK	type II diabetes mellitus	ENSG00000106633	EFO_0001360	0.960527
HRC	heart failure	ENSG00000130528	EFO_0003144	0.960513
KCNN2	epilepsy	ENSG00000080709	EFO_0000474	0.960455
CYP2R1	stroke	ENSG00000186104	EFO_0000712	0.960451
GPX1	diabetes mellitus	ENSG00000233276	EFO_0000400	0.960429
GABRR1	alcohol abuse	ENSG00000146276	MONDO_0002046	0.960412
AFM	cardiovascular disease	ENSG00000079557	EFO_0000319	0.9604
CHRFAM7A	Parkinson's disease	ENSG00000166664	EFO_0002508	0.960382
SLC9A1	hypertension	ENSG00000090020	EFO_0000537	0.960342
SLC18A1	coronary artery disease	ENSG00000036565	EFO_0001645	0.960299
KMO	diabetes mellitus	ENSG00000117009	EFO_0000400	0.960291
SNAP29	obesity	ENSG00000099940	EFO_0001073	0.960273
RRM2B	chronic kidney disease	ENSG00000048392	EFO_0003884	0.960255
CXCR5	acute myocardial infarction	ENSG00000160683	EFO_0008583	0.960249
GRM1	Alzheimer's disease	ENSG00000152822	EFO_0000249	0.960248
SLC9A1	atrial fibrillation	ENSG00000090020	EFO_0000275	0.96024
PRELP	osteoarthritis	ENSG00000188783	EFO_0002506	0.960232
PROKR1	obesity	ENSG00000169618	EFO_0001073	0.960211
UCN2	cardiovascular disease	ENSG00000145040	EFO_0000319	0.960196
PKM	chronic kidney disease	ENSG00000067225	EFO_0003884	0.96019
CCL25	obesity	ENSG00000131142	EFO_0001073	0.960186
SCN2B	cardiac arrhythmia	ENSG00000149575	EFO_0004269	0.960163
FAM3B	diabetes mellitus	ENSG00000183844	EFO_0000400	0.960148
CISD1	obesity	ENSG00000122873	EFO_0001073	0.960127
DIO3	depressive disorder	ENSG00000197406	MONDO_0002050	0.960107
ULK1	obesity	ENSG00000177169	EFO_0001073	0.960105
PDYN	cardiovascular disease	ENSG00000101327	EFO_0000319	0.960101
SLC28A1	diabetes mellitus	ENSG00000156222	EFO_0000400	0.96009
SLC16A1	coronary artery disease	ENSG00000155380	EFO_0001645	0.96003
NOS1	asthma	ENSG00000089250	EFO_0000270	0.959996
NOS2	coronary artery disease	ENSG00000007171	EFO_0001645	0.959964
HSD17B10	diabetes mellitus	ENSG00000072506	EFO_0000400	0.959962
KLK1	cardiovascular disease	ENSG00000167748	EFO_0000319	0.959951
KCNN2	heart failure	ENSG00000080709	EFO_0003144	0.95992
CYBB	COVID-19	ENSG00000165168	MONDO_0100096	0.9599
HNMT	Parkinson's disease	ENSG00000150540	EFO_0002508	0.959897
MC5R	type II diabetes mellitus	ENSG00000176136	EFO_0001360	0.959865
ACP2	type II diabetes mellitus	ENSG00000134575	EFO_0001360	0.959856
ALDH1A3	rheumatoid arthritis	ENSG00000184254	EFO_0000685	0.959849
ADCY5	depressive disorder	ENSG00000173175	MONDO_0002050	0.959839
CHGA	type II diabetes mellitus	ENSG00000100604	EFO_0001360	0.959791
CRB1	cardiovascular disease	ENSG00000134376	EFO_0000319	0.959774
KCNK5	type II diabetes mellitus	ENSG00000164626	EFO_0001360	0.95977
GABRR2	autism	ENSG00000111886	EFO_0003758	0.959757
CLCN4	epilepsy	ENSG00000073464	EFO_0000474	0.959756
FAAH2	coronary artery disease	ENSG00000165591	EFO_0001645	0.959754
UGT1A7	type II diabetes mellitus	ENSG00000244122	EFO_0001360	0.959749
SLC1A7	schizophrenia	ENSG00000162383	EFO_0000692	0.95973
ABCG2	cardiovascular disease	ENSG00000118777	EFO_0000319	0.959721
ELOVL6	diabetes mellitus	ENSG00000170522	EFO_0000400	0.959707
CYP2C9	diabetes mellitus	ENSG00000138109	EFO_0000400	0.959695
LHB	obesity	ENSG00000104826	EFO_0001073	0.959677
ENPP1	chronic kidney disease	ENSG00000197594	EFO_0003884	0.959651
SIRT1	cardiovascular disease	ENSG00000096717	EFO_0000319	0.959642
CCR7	hypertension	ENSG00000126353	EFO_0000537	0.959641
PRTN3	asthma	ENSG00000196415	EFO_0000270	0.959621
CRISP3	rheumatoid arthritis	ENSG00000096006	EFO_0000685	0.959563
HNMT	unipolar depression	ENSG00000150540	EFO_0003761	0.959538
TMPRSS11D	multiple sclerosis	ENSG00000153802	EFO_0003885	0.959538
RTN4R	stroke	ENSG00000040608	EFO_0000712	0.959506
GFER	liver disease	ENSG00000127554	EFO_0001421	0.959492
SLC5A7	schizophrenia	ENSG00000115665	EFO_0000692	0.959487
NOS3	coronary artery disease	ENSG00000164867	EFO_0001645	0.959471
GABRR1	diabetes mellitus	ENSG00000146276	EFO_0000400	0.959462
KCNN3	schizoaffective disorder	ENSG00000143603	EFO_0005411	0.959433
F3	asthma	ENSG00000117525	EFO_0000270	0.959419
OPN3	obesity	ENSG00000054277	EFO_0001073	0.959408
ABCG1	cardiovascular disease	ENSG00000160179	EFO_0000319	0.959407
UTS2R	cardiovascular disease	ENSG00000181408	EFO_0000319	0.959401
GPBAR1	obesity	ENSG00000179921	EFO_0001073	0.959398
TXNDC12	diabetes mellitus	ENSG00000117862	EFO_0000400	0.959398
OPN3	attention deficit hyperactivity disorder	ENSG00000054277	EFO_0003888	0.959363
ATP2B4	Alzheimer's disease	ENSG00000058668	EFO_0000249	0.959339
SCD	diabetes mellitus	ENSG00000099194	EFO_0000400	0.959273
GRID1	schizophrenia	ENSG00000182771	EFO_0000692	0.959223
FABP2	cardiovascular disease	ENSG00000145384	EFO_0000319	0.959217
TRPC4	atrial fibrillation	ENSG00000133107	EFO_0000275	0.959198
TNFRSF12A	psoriasis	ENSG00000006327	EFO_0000676	0.95919
SLC9A1	cardiovascular disease	ENSG00000090020	EFO_0000319	0.959158
CYP2S1	coronary artery disease	ENSG00000167600	EFO_0001645	0.959126
SLC9A1	coronary artery disease	ENSG00000090020	EFO_0001645	0.959109
RAMP3	cardiovascular disease	ENSG00000122679	EFO_0000319	0.959106
NPTN	epilepsy	ENSG00000156642	EFO_0000474	0.959105
GLRA2	cardiovascular disease	ENSG00000101958	EFO_0000319	0.959048
CXADR	cardiovascular disease	ENSG00000154639	EFO_0000319	0.959017
ENHO	obesity	ENSG00000168913	EFO_0001073	0.959
GPR78	schizophrenia	ENSG00000155269	EFO_0000692	0.958995
PYGL	diabetes mellitus	ENSG00000100504	EFO_0000400	0.958978
HPGD	coronary artery disease	ENSG00000164120	EFO_0001645	0.958954
CXCR6	kidney disease	ENSG00000172215	EFO_0003086	0.958922
FFAR4	cardiovascular disease	ENSG00000186188	EFO_0000319	0.958921
P2RX2	obesity	ENSG00000187848	EFO_0001073	0.958894
CXCL5	cardiovascular disease	ENSG00000163735	EFO_0000319	0.958887
ATP2A2	heart failure	ENSG00000174437	EFO_0003144	0.95884
GPR150	obesity	ENSG00000178015	EFO_0001073	0.958789
PROZ	coronary artery disease	ENSG00000126231	EFO_0001645	0.958714
TRPM4	atrial fibrillation	ENSG00000130529	EFO_0000275	0.958684
CISD1	atherosclerosis	ENSG00000122873	EFO_0003914	0.95868
PENK	rheumatoid arthritis	ENSG00000181195	EFO_0000685	0.95868
SLC1A7	bipolar disorder	ENSG00000162383	EFO_0000289	0.95866
HCN2	myocardial infarction	ENSG00000099822	EFO_0000612	0.958647
YWHAG	asthma	ENSG00000170027	EFO_0000270	0.958639
SERPINA6	cardiovascular disease	ENSG00000170099	EFO_0000319	0.958626
NR1I2	cardiovascular disease	ENSG00000144852	EFO_0000319	0.958619
HCN1	depressive disorder	ENSG00000164588	MONDO_0002050	0.958574
NPFFR2	coronary artery disease	ENSG00000056291	EFO_0001645	0.958542
GRID1	depressive disorder	ENSG00000182771	MONDO_0002050	0.958536
OXER1	obesity	ENSG00000162881	EFO_0001073	0.958517
DHRS4	psoriasis	ENSG00000157326	EFO_0000676	0.958427
LPAR1	cardiovascular disease	ENSG00000198121	EFO_0000319	0.95842
IMPA2	depressive disorder	ENSG00000141401	MONDO_0002050	0.958394
NENF	obesity	ENSG00000117691	EFO_0001073	0.958358
TTN	osteoarthritis	ENSG00000155657	EFO_0002506	0.958307
SLC1A3	post-traumatic stress disorder	ENSG00000079215	EFO_0001358	0.958289
CFI	immune system disease	ENSG00000205403	EFO_0000540	0.958271
SLCO1B3	type II diabetes mellitus	ENSG00000111700	EFO_0001360	0.958268
SLC2A5	obesity	ENSG00000142583	EFO_0001073	0.958266
SLC22A1	coronary artery disease	ENSG00000175003	EFO_0001645	0.958201
CDK14	coronary artery disease	ENSG00000058091	EFO_0001645	0.958195
MAS1L	cardiovascular disease	ENSG00000204687	EFO_0000319	0.958173
CXCL14	rheumatoid arthritis	ENSG00000145824	EFO_0000685	0.958163
FABP2	type II diabetes mellitus	ENSG00000145384	EFO_0001360	0.958148
IL25	Crohn's disease	ENSG00000166090	EFO_0000384	0.958097
CCL21	immune system disease	ENSG00000137077	EFO_0000540	0.958093
SLCO2B1	type II diabetes mellitus	ENSG00000137491	EFO_0001360	0.958092
SLC5A7	unipolar depression	ENSG00000115665	EFO_0003761	0.958083
LDHA	chronic kidney disease	ENSG00000134333	EFO_0003884	0.958049
TNFRSF25	rheumatoid arthritis	ENSG00000215788	EFO_0000685	0.958046
APOO	coronary artery disease	ENSG00000184831	EFO_0001645	0.957979
SREBF2	cardiovascular disease	ENSG00000198911	EFO_0000319	0.95796
PROS1	osteoarthritis	ENSG00000184500	EFO_0002506	0.95788
GRM8	rheumatoid arthritis	ENSG00000179603	EFO_0000685	0.957875
CXCR6	Alzheimer's disease	ENSG00000172215	EFO_0000249	0.957871
CYP1A1	type II diabetes mellitus	ENSG00000140465	EFO_0001360	0.957832
NLGN2	Alzheimer's disease	ENSG00000169992	EFO_0000249	0.957796
GABRR2	diabetes mellitus	ENSG00000111886	EFO_0000400	0.957787
SLC9A1	chronic kidney disease	ENSG00000090020	EFO_0003884	0.957767
FKBP1B	type II diabetes mellitus	ENSG00000119782	EFO_0001360	0.957761
SLC1A3	Parkinson's disease	ENSG00000079215	EFO_0002508	0.9577
GSTA1	asthma	ENSG00000243955	EFO_0000270	0.957691
SCN3B	epilepsy	ENSG00000166257	EFO_0000474	0.957686
STK25	cardiovascular disease	ENSG00000115694	EFO_0000319	0.957679
SLC6A15	obesity	ENSG00000072041	EFO_0001073	0.957667
CP	coronary artery disease	ENSG00000047457	EFO_0001645	0.957659
PKHD1	diabetes mellitus	ENSG00000170927	EFO_0000400	0.957643
GALR1	obesity	ENSG00000166573	EFO_0001073	0.957628
PRG2	myocardial infarction	ENSG00000186652	EFO_0000612	0.957619
SLC22A3	migraine disorder	ENSG00000146477	EFO_0003821	0.957607
LRG1	COVID-19	ENSG00000171236	MONDO_0100096	0.957604
SCN3B	ventricular tachycardia	ENSG00000166257	EFO_0005306	0.957574
SMPD2	hypertension	ENSG00000135587	EFO_0000537	0.957553
ABCC3	chronic obstructive pulmonary disease	ENSG00000108846	EFO_0000341	0.957546
TRPC6	obesity	ENSG00000137672	EFO_0001073	0.957537
SLC5A3	bipolar disorder	ENSG00000198743	EFO_0000289	0.95751
XCR1	obesity	ENSG00000173578	EFO_0001073	0.957499
SLC28A2	hypertension	ENSG00000137860	EFO_0000537	0.957477
CYP2C19	obesity	ENSG00000165841	EFO_0001073	0.957473
CYP2E1	coronary artery disease	ENSG00000130649	EFO_0001645	0.957461
AKR1C3	diabetes mellitus	ENSG00000196139	EFO_0000400	0.957439
SPINT1	cardiovascular disease	ENSG00000166145	EFO_0000319	0.957425
NLGN4Y	depressive disorder	ENSG00000165246	MONDO_0002050	0.957419
HPRT1	systemic lupus erythematosus	ENSG00000165704	EFO_0002690	0.957407
AOX1	obesity	ENSG00000138356	EFO_0001073	0.957387
C1QL1	schizophrenia	ENSG00000131094	EFO_0000692	0.957335
TYRP1	cardiovascular disease	ENSG00000107165	EFO_0000319	0.95732
KNG1	osteoarthritis	ENSG00000113889	EFO_0002506	0.957318
SLC22A3	unipolar depression	ENSG00000146477	EFO_0003761	0.957312
NNMT	bipolar disorder	ENSG00000166741	EFO_0000289	0.9573
RAMP2	obesity	ENSG00000131477	EFO_0001073	0.957278
PNMT	unipolar depression	ENSG00000141744	EFO_0003761	0.957237
ADH4	hypertension	ENSG00000198099	EFO_0000537	0.9572
AGTR2	cardiovascular disease	ENSG00000180772	EFO_0000319	0.957192
GRM7	chronic obstructive pulmonary disease	ENSG00000196277	EFO_0000341	0.957175
SERPINA7	chronic obstructive pulmonary disease	ENSG00000123561	EFO_0000341	0.957166
CISD1	metabolic disease	ENSG00000122873	EFO_0000589	0.957162
NR2F6	systemic lupus erythematosus	ENSG00000160113	EFO_0002690	0.957155
PRKG1	irritable bowel syndrome	ENSG00000185532	EFO_0000555	0.957153
AQP4	multiple sclerosis	ENSG00000171885	EFO_0003885	0.95714
CISD1	diabetes mellitus	ENSG00000122873	EFO_0000400	0.957119
SOD2	diabetes mellitus	ENSG00000112096	EFO_0000400	0.957105
C4A	COVID-19	ENSG00000244731	MONDO_0100096	0.957087
SLC1A2	bipolar disorder	ENSG00000110436	EFO_0000289	0.957016
UGT1A9	rheumatoid arthritis	ENSG00000241119	EFO_0000685	0.956999
SLC1A3	drug dependence	ENSG00000079215	EFO_0003890	0.956996
CCL2	cardiovascular disease	ENSG00000108691	EFO_0000319	0.95697
PINK1	ischemia reperfusion injury	ENSG00000158828	EFO_0002687	0.956949
SCPEP1	hypertension	ENSG00000121064	EFO_0000537	0.956923
TFRC	relapsing-remitting multiple sclerosis	ENSG00000072274	EFO_0003929	0.956904
PRKG2	obesity	ENSG00000138669	EFO_0001073	0.956892
GSTO1	type II diabetes mellitus	ENSG00000148834	EFO_0001360	0.956881
ATIC	rheumatoid arthritis	ENSG00000138363	EFO_0000685	0.956827
SOD2	type II diabetes mellitus	ENSG00000112096	EFO_0001360	0.956823
CXCL3	cardiovascular disease	ENSG00000163734	EFO_0000319	0.956806
GPRC6A	obesity	ENSG00000173612	EFO_0001073	0.956802
ADM2	kidney disease	ENSG00000128165	EFO_0003086	0.956782
DHRS4	endometrial hyperplasia	ENSG00000157326	MONDO_0041161	0.956729
CPB2	cardiovascular disease	ENSG00000080618	EFO_0000319	0.956719
KCNN3	atrial fibrillation	ENSG00000143603	EFO_0000275	0.956715
GRK6	Parkinson's disease	ENSG00000198055	EFO_0002508	0.956714
TRPC7	coronary artery disease	ENSG00000069018	EFO_0001645	0.956705
GIPR	obesity	ENSG00000010310	EFO_0001073	0.956664
ATP1B2	diabetes mellitus	ENSG00000129244	EFO_0000400	0.956659
GRM4	major depressive disorder	ENSG00000124493	MONDO_0002009	0.956641
PROK2	cardiovascular disease	ENSG00000163421	EFO_0000319	0.956585
SLCO4C1	obesity	ENSG00000173930	EFO_0001073	0.956572
STX1A	migraine disorder	ENSG00000106089	EFO_0003821	0.956545
RAMP2	cardiovascular disease	ENSG00000131477	EFO_0000319	0.956527
SOD3	cardiovascular disease	ENSG00000109610	EFO_0000319	0.956521
NPR2	heart failure	ENSG00000159899	EFO_0003144	0.956501
SIGLEC7	Crohn's disease	ENSG00000168995	EFO_0000384	0.956454
PRTN3	ulcerative colitis	ENSG00000196415	EFO_0000729	0.956434
CELSR1	epilepsy	ENSG00000075275	EFO_0000474	0.95643
PNP	systemic lupus erythematosus	ENSG00000198805	EFO_0002690	0.956424
CYP2C8	gout	ENSG00000138115	EFO_0004274	0.956398
NCR1	Crohn's disease	ENSG00000189430	EFO_0000384	0.956379
TMED9	stroke	ENSG00000184840	EFO_0000712	0.956375
NNMT	diabetes mellitus	ENSG00000166741	EFO_0000400	0.956358
ISG15	COVID-19	ENSG00000187608	MONDO_0100096	0.956345
CYP24A1	obesity	ENSG00000019186	EFO_0001073	0.956343
ERCC5	systemic lupus erythematosus	ENSG00000134899	EFO_0002690	0.956321
VIPR2	schizophrenia	ENSG00000106018	EFO_0000692	0.956307
CLCNKA	hypertension	ENSG00000186510	EFO_0000537	0.956287
PAOX	depressive disorder	ENSG00000148832	MONDO_0002050	0.956281
DPYD	atherosclerosis	ENSG00000188641	EFO_0003914	0.956261
DHRS7B	rheumatoid arthritis	ENSG00000109016	EFO_0000685	0.956222
UTS2	cardiovascular disease	ENSG00000049247	EFO_0000319	0.95621
SLC6A12	brain injury	ENSG00000111181	MONDO_0043510	0.956206
UCN	obesity	ENSG00000163794	EFO_0001073	0.956191
CAMK2A	type II diabetes mellitus	ENSG00000070808	EFO_0001360	0.95617
TRPV5	osteoarthritis	ENSG00000127412	EFO_0002506	0.956164
LPO	type II diabetes mellitus	ENSG00000167419	EFO_0001360	0.956152
EPHX1	hypertension	ENSG00000143819	EFO_0000537	0.956121
TSHB	rheumatoid arthritis	ENSG00000134200	EFO_0000685	0.956118
ADM	type II diabetes mellitus	ENSG00000148926	EFO_0001360	0.956103
LPO	diabetes mellitus	ENSG00000167419	EFO_0000400	0.956098
NMBR	cardiovascular disease	ENSG00000135577	EFO_0000319	0.95605
IL4I1	systemic lupus erythematosus	ENSG00000104951	EFO_0002690	0.956043
ABCC11	type II diabetes mellitus	ENSG00000121270	EFO_0001360	0.956029
TNFRSF10D	rheumatoid arthritis	ENSG00000173530	EFO_0000685	0.956023
TRPC4	diabetes mellitus	ENSG00000133107	EFO_0000400	0.956016
PZP	Alzheimer's disease	ENSG00000126838	EFO_0000249	0.955999
CDC42BPG	chronic kidney disease	ENSG00000171219	EFO_0003884	0.955989
CXCL2	cardiovascular disease	ENSG00000081041	EFO_0000319	0.955986
ALDH16A1	diabetes mellitus	ENSG00000161618	EFO_0000400	0.955969
VIPR2	rheumatoid arthritis	ENSG00000106018	EFO_0000685	0.95593
ACP2	chronic kidney disease	ENSG00000134575	EFO_0003884	0.955914
DHCR7	AIDS	ENSG00000172893	EFO_0000765	0.955906
CHRFAM7A	unipolar depression	ENSG00000166664	EFO_0003761	0.955862
RXFP3	depressive disorder	ENSG00000182631	MONDO_0002050	0.955854
DLD	coronary artery disease	ENSG00000091140	EFO_0001645	0.955821
MBNL1	heart failure	ENSG00000152601	EFO_0003144	0.955806
CYP4F12	diabetes mellitus	ENSG00000186204	EFO_0000400	0.955799
SLC6A8	Alzheimer's disease	ENSG00000130821	EFO_0000249	0.955781
NPFFR2	migraine disorder	ENSG00000056291	EFO_0003821	0.955776
MC5R	schizophrenia	ENSG00000176136	EFO_0000692	0.955747
TRPC5	hypertension	ENSG00000072315	EFO_0000537	0.955705
ADM2	cardiovascular disease	ENSG00000128165	EFO_0000319	0.955705
EDN1	obesity	ENSG00000078401	EFO_0001073	0.95568
SOD2	chronic kidney disease	ENSG00000112096	EFO_0003884	0.955678
CREBBP	psoriasis	ENSG00000005339	EFO_0000676	0.95565
ADAMTS9	eye disease	ENSG00000163638	EFO_0003966	0.955637
SLCO2A1	depressive disorder	ENSG00000174640	MONDO_0002050	0.95562
KCNN3	bipolar disorder	ENSG00000143603	EFO_0000289	0.955591
HCN3	depressive disorder	ENSG00000143630	MONDO_0002050	0.955544
FOS	obesity	ENSG00000170345	EFO_0001073	0.955521
FASN	cardiovascular disease	ENSG00000169710	EFO_0000319	0.955505
KCNN2	cardiac arrhythmia	ENSG00000080709	EFO_0004269	0.955382
GPR142	type II diabetes mellitus	ENSG00000257008	EFO_0001360	0.955344
P2RX2	multiple sclerosis	ENSG00000187848	EFO_0003885	0.955338
TRPV5	myocardial infarction	ENSG00000127412	EFO_0000612	0.955329
HCN1	unipolar depression	ENSG00000164588	EFO_0003761	0.955326
SCD	type II diabetes mellitus	ENSG00000099194	EFO_0001360	0.955326
NT5E	type II diabetes mellitus	ENSG00000135318	EFO_0001360	0.955308
PDYN	Parkinson's disease	ENSG00000101327	EFO_0002508	0.955294
SEMA6B	cardiovascular disease	ENSG00000167680	EFO_0000319	0.955278
VIP	obesity	ENSG00000146469	EFO_0001073	0.955237
COL13A1	macular holes	ENSG00000197467	EFO_1001028	0.955234
CAMK2G	migraine disorder	ENSG00000148660	EFO_0003821	0.955212
CSPG4	brain injury	ENSG00000173546	MONDO_0043510	0.955202
WNK1	stroke	ENSG00000060237	EFO_0000712	0.955182
SLC12A2	heart failure	ENSG00000064651	EFO_0003144	0.955149
SLC7A5	obesity	ENSG00000103257	EFO_0001073	0.955148
CYP7A1	Alzheimer's disease	ENSG00000167910	EFO_0000249	0.955139
TPCN2	obesity	ENSG00000162341	EFO_0001073	0.955128
PRKG1	chronic kidney disease	ENSG00000185532	EFO_0003884	0.955068
PF4	cardiovascular disease	ENSG00000163737	EFO_0000319	0.955051
TRPC1	depressive disorder	ENSG00000144935	MONDO_0002050	0.955051
NAMPT	chronic kidney disease	ENSG00000105835	EFO_0003884	0.955048
GRM7	cardiovascular disease	ENSG00000196277	EFO_0000319	0.95503
HCN2	coronary artery disease	ENSG00000099822	EFO_0001645	0.954996
OPN5	unipolar depression	ENSG00000124818	EFO_0003761	0.954987
CD63	osteoarthritis	ENSG00000135404	EFO_0002506	0.954972
KCNN2	osteoarthritis	ENSG00000080709	EFO_0002506	0.954926
AVP	cardiovascular disease	ENSG00000101200	EFO_0000319	0.954881
RSPO1	ischemia reperfusion injury	ENSG00000169218	EFO_0002687	0.95486
SCGN	obesity	ENSG00000079689	EFO_0001073	0.954834
CHAT	coronary artery disease	ENSG00000070748	EFO_0001645	0.954815
GFER	metabolic syndrome	ENSG00000127554	EFO_0000195	0.954806
HSPD1	rheumatoid arthritis	ENSG00000144381	EFO_0000685	0.954805
PGLYRP1	pneumonia	ENSG00000008438	EFO_0003106	0.95478
UGT1A1	diabetes mellitus	ENSG00000241635	EFO_0000400	0.954766
CYP4F2	atrial fibrillation	ENSG00000186115	EFO_0000275	0.954739
NPR2	hypertension	ENSG00000159899	EFO_0000537	0.954738
PCDH15	bipolar disorder	ENSG00000150275	EFO_0000289	0.954735
ADAM23	stroke	ENSG00000114948	EFO_0000712	0.954725
NMUR1	cardiovascular disease	ENSG00000171596	EFO_0000319	0.954687
HDC	depressive disorder	ENSG00000140287	MONDO_0002050	0.954659
CYP11A1	obesity	ENSG00000140459	EFO_0001073	0.954634
GRK5	obesity	ENSG00000198873	EFO_0001073	0.95462
DHRS3	obesity	ENSG00000162496	EFO_0001073	0.954608
TRH	cardiovascular disease	ENSG00000170893	EFO_0000319	0.954603
TRPC6	cardiovascular disease	ENSG00000137672	EFO_0000319	0.954556
SLC1A6	bipolar disorder	ENSG00000105143	EFO_0000289	0.95451
CLCN5	kidney disease	ENSG00000171365	EFO_0003086	0.954484
NR5A1	type II diabetes mellitus	ENSG00000136931	EFO_0001360	0.954467
CHRNA2	unipolar depression	ENSG00000120903	EFO_0003761	0.954444
TMED9	Parkinson's disease	ENSG00000184840	EFO_0002508	0.954441
CD59	stroke	ENSG00000085063	EFO_0000712	0.954407
KCNN1	myocardial infarction	ENSG00000105642	EFO_0000612	0.954394
CCR6	obesity	ENSG00000112486	EFO_0001073	0.954389
ATP2B2	multiple sclerosis	ENSG00000157087	EFO_0003885	0.954384
SLC18A1	atrial fibrillation	ENSG00000036565	EFO_0000275	0.954382
GSTM1	hypertension	ENSG00000134184	EFO_0000537	0.954365
HPGD	diabetes mellitus	ENSG00000164120	EFO_0000400	0.954345
HCN2	drug dependence	ENSG00000099822	EFO_0003890	0.954328
EDN3	cardiovascular disease	ENSG00000124205	EFO_0000319	0.954289
XCL1	asthma	ENSG00000143184	EFO_0000270	0.954277
NLGN3	depressive disorder	ENSG00000196338	MONDO_0002050	0.95426
STIM2	depressive disorder	ENSG00000109689	MONDO_0002050	0.954246
TNFRSF1B	Crohn's disease	ENSG00000028137	EFO_0000384	0.954202
CSF3	asthma	ENSG00000108342	EFO_0000270	0.954127
AGRN	osteoarthritis	ENSG00000188157	EFO_0002506	0.954114
NAMPT	cardiovascular disease	ENSG00000105835	EFO_0000319	0.954092
FNDC5	asthma	ENSG00000160097	EFO_0000270	0.954089
TNFRSF11B	osteoarthritis	ENSG00000164761	EFO_0002506	0.954047
NTF3	attention deficit hyperactivity disorder	ENSG00000185652	EFO_0003888	0.954035
LTB4R2	depressive disorder	ENSG00000213906	MONDO_0002050	0.954012
P2RX2	migraine disorder	ENSG00000187848	EFO_0003821	0.953995
BPNT1	bipolar disorder	ENSG00000162813	EFO_0000289	0.953988
UGT1A4	rheumatoid arthritis	ENSG00000244474	EFO_0000685	0.953958
STAT5B	rheumatoid arthritis	ENSG00000173757	EFO_0000685	0.953948
CNTN4	Alzheimer's disease	ENSG00000144619	EFO_0000249	0.953948
GRID1	cardiovascular disease	ENSG00000182771	EFO_0000319	0.953942
CLCNKA	heart failure	ENSG00000186510	EFO_0003144	0.953925
ENPP7	chronic kidney disease	ENSG00000182156	EFO_0003884	0.953901
SLC1A2	schizoaffective disorder	ENSG00000110436	EFO_0005411	0.953883
RSPO3	irritable bowel syndrome	ENSG00000146374	EFO_0000555	0.953827
KCNK17	stroke	ENSG00000124780	EFO_0000712	0.953798
NTSR1	schizophrenia	ENSG00000101188	EFO_0000692	0.953785
MCHR1	obesity	ENSG00000128285	EFO_0001073	0.953781
SPAG11B	rheumatoid arthritis	ENSG00000164871	EFO_0000685	0.953759
CPB1	stroke	ENSG00000153002	EFO_0000712	0.953743
SOD2	infertility	ENSG00000112096	EFO_0000545	0.953706
CARTPT	rheumatoid arthritis	ENSG00000164326	EFO_0000685	0.953704
ABCB6	rheumatoid arthritis	ENSG00000115657	EFO_0000685	0.953698
KNG1	cardiovascular disease	ENSG00000113889	EFO_0000319	0.953698
CYP2F1	coronary artery disease	ENSG00000197446	EFO_0001645	0.953689
ADK	HIV infection	ENSG00000156110	EFO_0000764	0.953683
P2RX1	Parkinson's disease	ENSG00000108405	EFO_0002508	0.953613
ATP2B4	heart failure	ENSG00000058668	EFO_0003144	0.95361
LCAT	cardiovascular disease	ENSG00000213398	EFO_0000319	0.953599
GABRR2	alcohol abuse	ENSG00000111886	MONDO_0002046	0.953592
IL37	rheumatoid arthritis	ENSG00000125571	EFO_0000685	0.953575
MCHR2	obesity	ENSG00000152034	EFO_0001073	0.953554
GALNT1	COVID-19	ENSG00000141429	MONDO_0100096	0.953553
NAT2	type II diabetes mellitus	ENSG00000156006	EFO_0001360	0.953535
SLC18A1	bipolar disorder	ENSG00000036565	EFO_0000289	0.953531
FBP1	cardiovascular disease	ENSG00000165140	EFO_0000319	0.953527
CYTL1	coronary artery disease	ENSG00000170891	EFO_0001645	0.953516
CLSTN1	schizophrenia	ENSG00000171603	EFO_0000692	0.953479
RORA	systemic lupus erythematosus	ENSG00000069667	EFO_0002690	0.95347
AXIN2	rheumatoid arthritis	ENSG00000168646	EFO_0000685	0.953459
ASIC3	hypertension	ENSG00000213199	EFO_0000537	0.953448
HEBP1	Alzheimer's disease	ENSG00000013583	EFO_0000249	0.953441
UCN2	schizophrenia	ENSG00000145040	EFO_0000692	0.953412
CXCR5	schizophrenia	ENSG00000160683	EFO_0000692	0.953409
NR1I2	coronary artery disease	ENSG00000144852	EFO_0001645	0.953404
CYP2J2	stroke	ENSG00000134716	EFO_0000712	0.953393
GFPT1	cardiovascular disease	ENSG00000198380	EFO_0000319	0.953362
CHI3L1	psoriasis	ENSG00000133048	EFO_0000676	0.953356
ABCA4	type II diabetes mellitus	ENSG00000198691	EFO_0001360	0.953313
SCGB1D4	fetal growth restriction	ENSG00000197745	EFO_0000495	0.953302
PON1	coronary artery disease	ENSG00000005421	EFO_0001645	0.953289
ISG15	rheumatoid arthritis	ENSG00000187608	EFO_0000685	0.953289
GPR132	cardiovascular disease	ENSG00000183484	EFO_0000319	0.953283
C4A	chronic kidney disease	ENSG00000244731	EFO_0003884	0.95325
EP300	rheumatoid arthritis	ENSG00000100393	EFO_0000685	0.953229
LDHA	gestational diabetes	ENSG00000134333	EFO_0004593	0.953164
PROZ	cardiovascular disease	ENSG00000126231	EFO_0000319	0.953164
CYP7B1	schizophrenia	ENSG00000172817	EFO_0000692	0.953148
UPP1	diabetic nephropathy	ENSG00000183696	EFO_0000401	0.953131
P2RX2	cardiovascular disease	ENSG00000187848	EFO_0000319	0.953126
ELANE	Crohn's disease	ENSG00000197561	EFO_0000384	0.953123
NCOR2	HIV infection	ENSG00000196498	EFO_0000764	0.95312
LGALS9	diabetes mellitus	ENSG00000168961	EFO_0000400	0.953092
CAMKK1	diabetes mellitus	ENSG00000004660	EFO_0000400	0.95309
DPP6	hypertension	ENSG00000130226	EFO_0000537	0.953084
TRPM6	myocardial infarction	ENSG00000119121	EFO_0000612	0.952986
MIP	type II diabetes mellitus	ENSG00000135517	EFO_0001360	0.952967
PCDH15	metabolic syndrome	ENSG00000150275	EFO_0000195	0.95296
KCNN2	heart disease	ENSG00000080709	EFO_0003777	0.952958
CHUK	rheumatoid arthritis	ENSG00000213341	EFO_0000685	0.95294
GRPR	obesity	ENSG00000126010	EFO_0001073	0.952934
CXCR3	Alzheimer's disease	ENSG00000186810	EFO_0000249	0.952921
CAMK2G	bipolar disorder	ENSG00000148660	EFO_0000289	0.95292
P2RX1	schizophrenia	ENSG00000108405	EFO_0000692	0.952912
FGF21	psoriasis	ENSG00000105550	EFO_0000676	0.952903
HCAR2	cardiovascular disease	ENSG00000182782	EFO_0000319	0.95288
CPA1	coronary artery disease	ENSG00000091704	EFO_0001645	0.952856
SERPINA10	COVID-19	ENSG00000140093	MONDO_0100096	0.952854
LGALS9	coronary artery disease	ENSG00000168961	EFO_0001645	0.952831
KCNK6	pulmonary arterial hypertension	ENSG00000099337	EFO_0001361	0.95283
SCUBE1	coronary artery disease	ENSG00000159307	EFO_0001645	0.952816
ATP12A	myocardial infarction	ENSG00000075673	EFO_0000612	0.952813
IL1RL1	immune system disease	ENSG00000115602	EFO_0000540	0.952802
CXCL12	acute myocardial infarction	ENSG00000107562	EFO_0008583	0.952795
DHRS4	endothelial dysfunction	ENSG00000157326	EFO_1001461	0.952763
HCAR2	obesity	ENSG00000182782	EFO_0001073	0.952736
NPTN	schizophrenia	ENSG00000156642	EFO_0000692	0.952723
HMMR	neutropenia	ENSG00000072571	MONDO_0001475	0.952721
GRP	cardiovascular disease	ENSG00000134443	EFO_0000319	0.952719
CA5B	heart failure	ENSG00000169239	EFO_0003144	0.952716
DCK	immune system disease	ENSG00000156136	EFO_0000540	0.952677
CHAT	Alzheimer's disease	ENSG00000070748	EFO_0000249	0.952668
CRHR2	cardiovascular disease	ENSG00000106113	EFO_0000319	0.952634
MYLK2	heart failure	ENSG00000101306	EFO_0003144	0.952629
NAPSA	diabetes mellitus	ENSG00000131400	EFO_0000400	0.952608
GPR17	Parkinson's disease	ENSG00000144230	EFO_0002508	0.952514
PRKAA1	obesity	ENSG00000132356	EFO_0001073	0.952512
CXCR6	osteoarthritis	ENSG00000172215	EFO_0002506	0.952481
GHRL	coronary artery disease	ENSG00000157017	EFO_0001645	0.95247
ZACN	Parkinson's disease	ENSG00000186919	EFO_0002508	0.952465
TNFRSF12A	rheumatoid arthritis	ENSG00000006327	EFO_0000685	0.952436
TRPC5	heart disease	ENSG00000072315	EFO_0003777	0.952426
DHCR7	type II diabetes mellitus	ENSG00000172893	EFO_0001360	0.952399
NPFFR2	depressive disorder	ENSG00000056291	MONDO_0002050	0.952364
GRM7	major depressive disorder	ENSG00000196277	MONDO_0002009	0.952327
PLA2G1B	coronary artery disease	ENSG00000170890	EFO_0001645	0.952311
CPB1	cardiovascular disease	ENSG00000153002	EFO_0000319	0.952309
MVD	obesity	ENSG00000167508	EFO_0001073	0.952302
OPN5	schizophrenia	ENSG00000124818	EFO_0000692	0.95229
CYP2R1	Alzheimer's disease	ENSG00000186104	EFO_0000249	0.952286
TRPV3	obesity	ENSG00000167723	EFO_0001073	0.952276
PTGES	cardiovascular disease	ENSG00000148344	EFO_0000319	0.95226
CD83	Crohn's disease	ENSG00000112149	EFO_0000384	0.952224
HCN1	major depressive disorder	ENSG00000164588	MONDO_0002009	0.952218
IDE	metabolic syndrome	ENSG00000119912	EFO_0000195	0.952202
NBL1	diabetes mellitus	ENSG00000158747	EFO_0000400	0.952194
IL10RA	Crohn's disease	ENSG00000110324	EFO_0000384	0.952191
KCNK4	depressive disorder	ENSG00000182450	MONDO_0002050	0.952168
FKBP5	diabetes mellitus	ENSG00000096060	EFO_0000400	0.952164
PKHD1	type II diabetes mellitus	ENSG00000170927	EFO_0001360	0.952157
GPBAR1	heart failure	ENSG00000179921	EFO_0003144	0.952143
NAMPT	type II diabetes mellitus	ENSG00000105835	EFO_0001360	0.952142
CXCR5	osteoarthritis	ENSG00000160683	EFO_0002506	0.952103
CYP2C9	type II diabetes mellitus	ENSG00000138109	EFO_0001360	0.952098
TAAR1	rheumatoid arthritis	ENSG00000146399	EFO_0000685	0.952061
NEGR1	rheumatoid arthritis	ENSG00000172260	EFO_0000685	0.952056
TFRC	multiple sclerosis	ENSG00000072274	EFO_0003885	0.952053
PLP1	coronary artery disease	ENSG00000123560	EFO_0001645	0.951994
VIP	migraine disorder	ENSG00000146469	EFO_0003821	0.951991
UTS2R	migraine disorder	ENSG00000181408	EFO_0003821	0.951934
KCNMA1	hypertension	ENSG00000156113	EFO_0000537	0.951933
CRHR2	type II diabetes mellitus	ENSG00000106113	EFO_0001360	0.95191
HSD3B7	obesity	ENSG00000099377	EFO_0001073	0.951906
OPN4	migraine disorder	ENSG00000122375	EFO_0003821	0.951889
HSD3B1	diabetes mellitus	ENSG00000203857	EFO_0000400	0.951887
TSHB	type II diabetes mellitus	ENSG00000134200	EFO_0001360	0.951884
NT5E	rheumatoid arthritis	ENSG00000135318	EFO_0000685	0.951871
HCN1	drug dependence	ENSG00000164588	EFO_0003890	0.951863
PLP1	depressive disorder	ENSG00000123560	MONDO_0002050	0.951837
GART	Crohn's disease	ENSG00000159131	EFO_0000384	0.951811
TRPM5	obesity	ENSG00000070985	EFO_0001073	0.951802
POR	coronary artery disease	ENSG00000127948	EFO_0001645	0.951802
PNOC	Parkinson's disease	ENSG00000168081	EFO_0002508	0.951796
TRPM4	cardiovascular disease	ENSG00000130529	EFO_0000319	0.951746
SELPLG	chronic obstructive pulmonary disease	ENSG00000110876	EFO_0000341	0.951672
ADH5	diabetes mellitus	ENSG00000197894	EFO_0000400	0.951646
NOS2	COVID-19	ENSG00000007171	MONDO_0100096	0.951639
SLC9A1	schizophrenia	ENSG00000090020	EFO_0000692	0.951633
PYY	cardiovascular disease	ENSG00000131096	EFO_0000319	0.951622
PIP	obesity	ENSG00000159763	EFO_0001073	0.951611
ALDH1B1	type II diabetes mellitus	ENSG00000137124	EFO_0001360	0.951609
MBTPS1	acute myocardial infarction	ENSG00000140943	EFO_0008583	0.951607
NUCB2	rheumatoid arthritis	ENSG00000070081	EFO_0000685	0.951606
TTN	asthma	ENSG00000155657	EFO_0000270	0.951605
SCT	cardiovascular disease	ENSG00000070031	EFO_0000319	0.951582
TRPC4	stroke	ENSG00000133107	EFO_0000712	0.951579
SLCO1C1	coronary artery disease	ENSG00000139155	EFO_0001645	0.951576
APOL1	COVID-19	ENSG00000100342	MONDO_0100096	0.951545
ESAM	COVID-19	ENSG00000149564	MONDO_0100096	0.951534
SLC12A2	hypertension	ENSG00000064651	EFO_0000537	0.951532
UCN2	type II diabetes mellitus	ENSG00000145040	EFO_0001360	0.951531
CYP27A1	cardiovascular disease	ENSG00000135929	EFO_0000319	0.951529
LIFR	asthma	ENSG00000113594	EFO_0000270	0.951525
UGT1A10	rheumatoid arthritis	ENSG00000242515	EFO_0000685	0.951487
RIPK1	rheumatoid arthritis	ENSG00000137275	EFO_0000685	0.951479
INS	asthma	ENSG00000254647	EFO_0000270	0.951479
GPX4	schizophrenia	ENSG00000167468	EFO_0000692	0.951462
CYTL1	rheumatoid arthritis	ENSG00000170891	EFO_0000685	0.95146
PRSS1	stroke	ENSG00000204983	EFO_0000712	0.951454
FAM3B	obesity	ENSG00000183844	EFO_0001073	0.951448
LDHA	metabolic syndrome	ENSG00000134333	EFO_0000195	0.951418
FASN	coronary artery disease	ENSG00000169710	EFO_0001645	0.951396
EPX	asthma	ENSG00000121053	EFO_0000270	0.951395
CCL27	cardiovascular disease	ENSG00000213927	EFO_0000319	0.951388
CD209	Crohn's disease	ENSG00000090659	EFO_0000384	0.951387
ENPP1	diabetes mellitus	ENSG00000197594	EFO_0000400	0.951383
C1QL1	bipolar disorder	ENSG00000131094	EFO_0000289	0.951371
BTD	diabetes mellitus	ENSG00000169814	EFO_0000400	0.951369
C3	cardiovascular disease	ENSG00000125730	EFO_0000319	0.951362
HNF4G	cardiovascular disease	ENSG00000164749	EFO_0000319	0.951334
FPR1	depressive disorder	ENSG00000171051	MONDO_0002050	0.951321
MDM2	cardiovascular disease	ENSG00000135679	EFO_0000319	0.951312
NPPB	cardiovascular disease	ENSG00000120937	EFO_0000319	0.951306
ATP2A3	diabetes mellitus	ENSG00000074370	EFO_0000400	0.951292
MUC16	chronic kidney disease	ENSG00000181143	EFO_0003884	0.951292
GABRR1	anxiety disorder	ENSG00000146276	EFO_0006788	0.951287
CRH	cardiovascular disease	ENSG00000147571	EFO_0000319	0.951279
IL17RC	psoriasis	ENSG00000163702	EFO_0000676	0.951267
HDC	Alzheimer's disease	ENSG00000140287	EFO_0000249	0.951242
ACKR3	obesity	ENSG00000144476	EFO_0001073	0.951188
AKR1C2	diabetes mellitus	ENSG00000151632	EFO_0000400	0.951174
ARSA	obesity	ENSG00000100299	EFO_0001073	0.951167
PROCR	cardiovascular disease	ENSG00000101000	EFO_0000319	0.951166
OBP2A	cardiovascular disease	ENSG00000122136	EFO_0000319	0.951164
SIRT3	coronary artery disease	ENSG00000142082	EFO_0001645	0.951112
CLCN3	cardiovascular disease	ENSG00000109572	EFO_0000319	0.951099
MCHR1	rheumatoid arthritis	ENSG00000128285	EFO_0000685	0.951084
MGST2	type II diabetes mellitus	ENSG00000085871	EFO_0001360	0.951069
VIPR2	depressive disorder	ENSG00000106018	MONDO_0002050	0.951041
LUM	cardiovascular disease	ENSG00000139329	EFO_0000319	0.951028
PRCP	cardiovascular disease	ENSG00000137509	EFO_0000319	0.951027
NR4A2	depressive disorder	ENSG00000153234	MONDO_0002050	0.951015
CBR1	chronic kidney disease	ENSG00000159228	EFO_0003884	0.951001
OBP2A	chronic kidney disease	ENSG00000122136	EFO_0003884	0.950995
ULK1	chronic kidney disease	ENSG00000177169	EFO_0003884	0.950985
SIGLEC7	ulcerative colitis	ENSG00000168995	EFO_0000729	0.950957
FSTL3	Alzheimer's disease	ENSG00000070404	EFO_0000249	0.950943
DERL1	schizophrenia	ENSG00000136986	EFO_0000692	0.950936
IL27	multiple sclerosis	ENSG00000197272	EFO_0003885	0.950934
P2RX4	cardiovascular disease	ENSG00000135124	EFO_0000319	0.950932
GRM1	schizoaffective disorder	ENSG00000152822	EFO_0005411	0.950932
BLM	osteoporosis	ENSG00000197299	EFO_0003882	0.9509
CRTAC1	rheumatoid arthritis	ENSG00000095713	EFO_0000685	0.950883
NLGN4X	obesity	ENSG00000146938	EFO_0001073	0.950866
PSPN	rheumatoid arthritis	ENSG00000125650	EFO_0000685	0.95085
CPB2	multiple sclerosis	ENSG00000080618	EFO_0003885	0.950831
SERPINB3	Alzheimer's disease	ENSG00000057149	EFO_0000249	0.950781
CYP4F12	obesity	ENSG00000186204	EFO_0001073	0.950775
PYGL	type II diabetes mellitus	ENSG00000100504	EFO_0001360	0.950761
CYP4A11	cardiovascular disease	ENSG00000187048	EFO_0000319	0.950759
SRGN	osteoarthritis	ENSG00000122862	EFO_0002506	0.950757
GPR88	obesity	ENSG00000181656	EFO_0001073	0.950745
ABCC2	obesity	ENSG00000023839	EFO_0001073	0.95074
TAC1	cardiovascular disease	ENSG00000006128	EFO_0000319	0.950739
CGA	obesity	ENSG00000135346	EFO_0001073	0.950694
EP300	systemic lupus erythematosus	ENSG00000100393	EFO_0002690	0.950689
KCNJ9	migraine disorder	ENSG00000162728	EFO_0003821	0.950676
IGFBP6	osteoarthritis	ENSG00000167779	EFO_0002506	0.950654
NT5E	diabetes mellitus	ENSG00000135318	EFO_0000400	0.950653
TRPM7	asthma	ENSG00000092439	EFO_0000270	0.950642
ATP12A	heart failure	ENSG00000075673	EFO_0003144	0.950636
UPP1	irritable bowel syndrome	ENSG00000183696	EFO_0000555	0.95063
FSHB	type II diabetes mellitus	ENSG00000131808	EFO_0001360	0.950624
KNG1	asthma	ENSG00000113889	EFO_0000270	0.950624
CYP2A6	obesity	ENSG00000255974	EFO_0001073	0.950612
KMT2A	cardiovascular disease	ENSG00000118058	EFO_0000319	0.950607
REG1A	acute myocardial infarction	ENSG00000115386	EFO_0008583	0.950592
TNFRSF1B	rheumatoid arthritis	ENSG00000028137	EFO_0000685	0.950568
FKBP2	chronic kidney disease	ENSG00000173486	EFO_0003884	0.950521
MFGE8	osteoarthritis	ENSG00000140545	EFO_0002506	0.950517
CAMK4	obesity	ENSG00000152495	EFO_0001073	0.950494
AOC2	unipolar depression	ENSG00000131480	EFO_0003761	0.950494
GPBAR1	rheumatoid arthritis	ENSG00000179921	EFO_0000685	0.950489
LIMK1	hypertension	ENSG00000106683	EFO_0000537	0.950482
SLC6A19	obesity	ENSG00000174358	EFO_0001073	0.950459
CSNK1D	bipolar disorder	ENSG00000141551	EFO_0000289	0.950428
SLC1A3	glaucoma	ENSG00000079215	EFO_0000516	0.950426
CCL21	asthma	ENSG00000137077	EFO_0000270	0.95041
SLPI	COVID-19	ENSG00000124107	MONDO_0100096	0.950403
HCN2	unipolar depression	ENSG00000099822	EFO_0003761	0.9504
NLGN4X	depressive disorder	ENSG00000146938	MONDO_0002050	0.950398
IL22RA2	psoriasis	ENSG00000164485	EFO_0000676	0.950392
PCK1	type II diabetes mellitus	ENSG00000124253	EFO_0001360	0.950356
LAD1	stroke	ENSG00000159166	EFO_0000712	0.950352
OXER1	allergic rhinitis	ENSG00000162881	EFO_0005854	0.950349
GRM7	unipolar depression	ENSG00000196277	EFO_0003761	0.950348
RELA	rheumatoid arthritis	ENSG00000173039	EFO_0000685	0.950345
SREBF2	type II diabetes mellitus	ENSG00000198911	EFO_0001360	0.950342
ARSG	diabetes mellitus	ENSG00000141337	EFO_0000400	0.950336
GPR3	obesity	ENSG00000181773	EFO_0001073	0.950325
CD93	cardiovascular disease	ENSG00000125810	EFO_0000319	0.950321
PROCR	chronic obstructive pulmonary disease	ENSG00000101000	EFO_0000341	0.95031
ALDH9A1	HIV-1 infection	ENSG00000143149	EFO_0000180	0.950298
CYP2A6	type II diabetes mellitus	ENSG00000255974	EFO_0001360	0.950294
GALC	depressive disorder	ENSG00000054983	MONDO_0002050	0.950288
PKHD1	hypertension	ENSG00000170927	EFO_0000537	0.950281
FOLR1	type II diabetes mellitus	ENSG00000110195	EFO_0001360	0.950259
KCNN3	hypertension	ENSG00000143603	EFO_0000537	0.950259
CYP4F2	coronary artery disease	ENSG00000186115	EFO_0001645	0.950248
SLC1A6	brain injury	ENSG00000105143	MONDO_0043510	0.950238
CCL3	chronic kidney disease	ENSG00000277632	EFO_0003884	0.950228
SIRT3	ischemia reperfusion injury	ENSG00000142082	EFO_0002687	0.950224
IL16	asthma	ENSG00000172349	EFO_0000270	0.950219
NLGN4Y	unipolar depression	ENSG00000165246	EFO_0003761	0.950197
F2RL2	Alzheimer's disease	ENSG00000164220	EFO_0000249	0.950189
TFF3	ulcerative colitis	ENSG00000160180	EFO_0000729	0.950178
PLP1	schizophrenia	ENSG00000123560	EFO_0000692	0.950144
KCNN1	alcohol abuse	ENSG00000105642	MONDO_0002046	0.950137
CLCNKB	chronic kidney disease	ENSG00000184908	EFO_0003884	0.950132
SCN1B	insomnia	ENSG00000105711	EFO_0004698	0.950125
LPAR1	rheumatoid arthritis	ENSG00000198121	EFO_0000685	0.950078
ITPR1	multiple sclerosis	ENSG00000150995	EFO_0003885	0.950077
IGF2R	cardiovascular disease	ENSG00000197081	EFO_0000319	0.950066
SIRT3	mental or behavioural disorder	ENSG00000142082	EFO_0000677	0.950051
NOX1	COVID-19	ENSG00000007952	MONDO_0100096	0.95002
IDE	type II diabetes mellitus	ENSG00000119912	EFO_0001360	0.950019
STX1A	Parkinson's disease	ENSG00000106089	EFO_0002508	0.95001
KCNK6	migraine disorder	ENSG00000099337	EFO_0003821	0.950006
GUCY2F	diabetes mellitus	ENSG00000101890	EFO_0000400	0.949973
TPT1	heart failure	ENSG00000133112	EFO_0003144	0.949964
MAP3K14	ischemia reperfusion injury	ENSG00000006062	EFO_0002687	0.949959
KCNN1	type II diabetes mellitus	ENSG00000105642	EFO_0001360	0.949934
KCNN1	cardiovascular disease	ENSG00000105642	EFO_0000319	0.949912
REG1A	Alzheimer's disease	ENSG00000115386	EFO_0000249	0.949898
FOLH1	multiple sclerosis	ENSG00000086205	EFO_0003885	0.949893
CNGB1	ischemia reperfusion injury	ENSG00000070729	EFO_0002687	0.949874
ADK	chronic kidney disease	ENSG00000156110	EFO_0003884	0.94986
NMU	Alzheimer's disease	ENSG00000109255	EFO_0000249	0.949853
SLCO1B1	coronary artery disease	ENSG00000134538	EFO_0001645	0.949851
KCNK1	atrial fibrillation	ENSG00000135750	EFO_0000275	0.949846
AADAT	type II diabetes mellitus	ENSG00000109576	EFO_0001360	0.949832
PSAP	chronic obstructive pulmonary disease	ENSG00000197746	EFO_0000341	0.94983
KCNK13	heart failure	ENSG00000152315	EFO_0003144	0.949824
CXCL13	osteoarthritis	ENSG00000156234	EFO_0002506	0.949811
S100A12	coronary artery disease	ENSG00000163221	EFO_0001645	0.949805
ATP12A	osteoarthritis	ENSG00000075673	EFO_0002506	0.94979
SLC5A4	diabetes mellitus	ENSG00000100191	EFO_0000400	0.949789
PROK2	myocardial infarction	ENSG00000163421	EFO_0000612	0.949775
CRHR2	schizophrenia	ENSG00000106113	EFO_0000692	0.949751
LAD1	type II diabetes mellitus	ENSG00000159166	EFO_0001360	0.949736
AOC2	obesity	ENSG00000131480	EFO_0001073	0.949729
CYP2C19	rheumatoid arthritis	ENSG00000165841	EFO_0000685	0.949724
AQP1	multiple sclerosis	ENSG00000240583	EFO_0003885	0.94972
PRCP	coronary artery disease	ENSG00000137509	EFO_0001645	0.949694
CRLF2	asthma	ENSG00000205755	EFO_0000270	0.949693
CYP2R1	asthma	ENSG00000186104	EFO_0000270	0.949684
ACVRL1	infertility	ENSG00000139567	EFO_0000545	0.949682
KCNMA1	epilepsy	ENSG00000156113	EFO_0000474	0.949652
CX3CR1	Parkinson's disease	ENSG00000168329	EFO_0002508	0.949649
SLC6A8	cardiovascular disease	ENSG00000130821	EFO_0000319	0.949611
TMEFF2	rheumatoid arthritis	ENSG00000144339	EFO_0000685	0.949598
DHRS4	chronic obstructive pulmonary disease	ENSG00000157326	EFO_0000341	0.949589
RGS4	cardiovascular disease	ENSG00000117152	EFO_0000319	0.949576
IGFALS	chronic obstructive pulmonary disease	ENSG00000099769	EFO_0000341	0.949552
GPR84	Alzheimer's disease	ENSG00000139572	EFO_0000249	0.949541
FPR1	coronary artery disease	ENSG00000171051	EFO_0001645	0.949505
ABCB6	bipolar disorder	ENSG00000115657	EFO_0000289	0.949357
TRPM1	schizophrenia	ENSG00000134160	EFO_0000692	0.949355
IL20RA	asthma	ENSG00000016402	EFO_0000270	0.949355
RIPK1	obesity	ENSG00000137275	EFO_0001073	0.949354
MUC16	coronary artery disease	ENSG00000181143	EFO_0001645	0.949318
TUBG2	allergy	ENSG00000037042	EFO_0003785	0.949313
RBBP9	hypertension	ENSG00000089050	EFO_0000537	0.949303
CTSG	ulcerative colitis	ENSG00000100448	EFO_0000729	0.949301
CHRFAM7A	bipolar disorder	ENSG00000166664	EFO_0000289	0.949282
DPP9	obesity	ENSG00000142002	EFO_0001073	0.949265
ARSI	diabetes mellitus	ENSG00000183876	EFO_0000400	0.949244
GPX2	asthma	ENSG00000176153	EFO_0000270	0.949241
CAMK2G	obesity	ENSG00000148660	EFO_0001073	0.949233
CLCA4	epilepsy	ENSG00000016602	EFO_0000474	0.949228
CBR3	diabetes mellitus	ENSG00000159231	EFO_0000400	0.949216
IL16	schizophrenia	ENSG00000172349	EFO_0000692	0.949208
KCNMA1	heart disease	ENSG00000156113	EFO_0003777	0.949208
SLCO1C1	stroke	ENSG00000139155	EFO_0000712	0.949203
GJB1	atrial fibrillation	ENSG00000169562	EFO_0000275	0.949201
PCK1	coronary artery disease	ENSG00000124253	EFO_0001645	0.949182
CAMK2G	asthma	ENSG00000148660	EFO_0000270	0.949176
UCN2	obesity	ENSG00000145040	EFO_0001073	0.949169
ADCY5	irritable bowel syndrome	ENSG00000173175	EFO_0000555	0.949161
KMO	bipolar disorder	ENSG00000117009	EFO_0000289	0.949129
ADCY5	coronary artery disease	ENSG00000173175	EFO_0001645	0.949124
CCL21	cardiovascular disease	ENSG00000137077	EFO_0000319	0.949116
TAS1R3	obesity	ENSG00000169962	EFO_0001073	0.949112
DPYD	systemic lupus erythematosus	ENSG00000188641	EFO_0002690	0.94911
CXADR	obesity	ENSG00000154639	EFO_0001073	0.949057
FZD4	Alzheimer's disease	ENSG00000174804	EFO_0000249	0.948979
P2RX1	asthma	ENSG00000108405	EFO_0000270	0.948969
OR51E2	hypertension	ENSG00000167332	EFO_0000537	0.94894
CXCR5	depressive disorder	ENSG00000160683	MONDO_0002050	0.948938
BPI	pneumonia	ENSG00000101425	EFO_0003106	0.94893
MUC2	diabetes mellitus	ENSG00000198788	EFO_0000400	0.948926
SLC1A3	migraine disorder	ENSG00000079215	EFO_0003821	0.948915
G6PD	diabetes mellitus	ENSG00000160211	EFO_0000400	0.948873
PROCR	acute myocardial infarction	ENSG00000101000	EFO_0008583	0.948827
SLC6A5	migraine disorder	ENSG00000165970	EFO_0003821	0.948804
MC5R	bipolar disorder	ENSG00000176136	EFO_0000289	0.948769
CPN1	osteoarthritis	ENSG00000120054	EFO_0002506	0.948756
CYSLTR2	Parkinson's disease	ENSG00000152207	EFO_0002508	0.948749
KCNN3	alcohol dependence	ENSG00000143603	EFO_0003829	0.948735
NPY2R	unipolar depression	ENSG00000185149	EFO_0003761	0.948698
FSTL1	Crohn's disease	ENSG00000163430	EFO_0000384	0.948678
AADAT	schizophrenia	ENSG00000109576	EFO_0000692	0.948672
IL26	asthma	ENSG00000111536	EFO_0000270	0.948666
EFEMP2	osteoarthritis	ENSG00000172638	EFO_0002506	0.948642
TAAR1	irritable bowel syndrome	ENSG00000146399	EFO_0000555	0.948613
CCL2	asthma	ENSG00000108691	EFO_0000270	0.94861
GPR45	obesity	ENSG00000135973	EFO_0001073	0.948602
CLCN3	heart failure	ENSG00000109572	EFO_0003144	0.948595
CYSLTR2	cardiovascular disease	ENSG00000152207	EFO_0000319	0.948595
P2RX1	type II diabetes mellitus	ENSG00000108405	EFO_0001360	0.948594
GAPDH	COVID-19	ENSG00000111640	MONDO_0100096	0.948588
GPR18	coronary artery disease	ENSG00000125245	EFO_0001645	0.948568
NPY	chronic obstructive pulmonary disease	ENSG00000122585	EFO_0000341	0.948563
GPR83	schizophrenia	ENSG00000123901	EFO_0000692	0.948559
SLC6A12	Alzheimer's disease	ENSG00000111181	EFO_0000249	0.948551
ALDH1A2	coronary artery disease	ENSG00000128918	EFO_0001645	0.948546
SERPINB1	chronic obstructive pulmonary disease	ENSG00000021355	EFO_0000341	0.948535
CXCL12	ulcerative colitis	ENSG00000107562	EFO_0000729	0.948532
SELPLG	chronic kidney disease	ENSG00000110876	EFO_0003884	0.948503
OPN1SW	depressive disorder	ENSG00000128617	MONDO_0002050	0.948498
CYP7B1	multiple sclerosis	ENSG00000172817	EFO_0003885	0.948494
PRTN3	Crohn's disease	ENSG00000196415	EFO_0000384	0.948489
TRPC6	Parkinson's disease	ENSG00000137672	EFO_0002508	0.948467
ABCA4	atrial fibrillation	ENSG00000198691	EFO_0000275	0.948457
KCNMA1	Alzheimer's disease	ENSG00000156113	EFO_0000249	0.948431
GPR15	stroke	ENSG00000154165	EFO_0000712	0.948426
MCOLN1	coronary artery disease	ENSG00000090674	EFO_0001645	0.948418
GABRR1	chronic obstructive pulmonary disease	ENSG00000146276	EFO_0000341	0.948403
TNFRSF13C	rheumatoid arthritis	ENSG00000159958	EFO_0000685	0.948369
UTS2R	heart disease	ENSG00000181408	EFO_0003777	0.948337
NLGN2	unipolar depression	ENSG00000169992	EFO_0003761	0.94833
SERPINA6	acute myocardial infarction	ENSG00000170099	EFO_0008583	0.948327
TPCN2	type II diabetes mellitus	ENSG00000162341	EFO_0001360	0.948324
HLA-DOB	Alzheimer's disease	ENSG00000241106	EFO_0000249	0.948303
SCN1B	Huntington disease	ENSG00000105711	Orphanet_399	0.948303
ASIC1	hypertension	ENSG00000110881	EFO_0000537	0.948278
ARSG	hypertension	ENSG00000141337	EFO_0000537	0.948259
CD82	Alzheimer's disease	ENSG00000085117	EFO_0000249	0.948254
PPP3CA	coronary artery disease	ENSG00000138814	EFO_0001645	0.948246
MRGPRX2	rheumatoid arthritis	ENSG00000183695	EFO_0000685	0.948157
SIRT3	atherosclerosis	ENSG00000142082	EFO_0003914	0.948156
PSG2	eye disease	ENSG00000242221	EFO_0003966	0.948142
AOX1	depressive disorder	ENSG00000138356	MONDO_0002050	0.948106
GIP	rheumatoid arthritis	ENSG00000159224	EFO_0000685	0.948068
ROS1	Alzheimer's disease	ENSG00000047936	EFO_0000249	0.948034
TAAR1	type II diabetes mellitus	ENSG00000146399	EFO_0001360	0.948018
LAD1	coronary artery disease	ENSG00000159166	EFO_0001645	0.948012
CSNK1A1L	diabetes mellitus	ENSG00000180138	EFO_0000400	0.947983
LOX	cardiovascular disease	ENSG00000113083	EFO_0000319	0.947983
PF4	asthma	ENSG00000163737	EFO_0000270	0.947979
PGLYRP1	psoriasis	ENSG00000008438	EFO_0000676	0.947955
GUCA2A	heart failure	ENSG00000197273	EFO_0003144	0.947953
CRB1	stroke	ENSG00000134376	EFO_0000712	0.947938
UCN	depressive disorder	ENSG00000163794	MONDO_0002050	0.947929
CHAT	obesity	ENSG00000070748	EFO_0001073	0.947892
ATP6AP2	congestive heart failure	ENSG00000182220	EFO_0000373	0.947881
GAST	coronary artery disease	ENSG00000184502	EFO_0001645	0.947881
SCN3B	amyotrophic lateral sclerosis	ENSG00000166257	EFO_0000253	0.947856
PPIL4	rheumatoid arthritis	ENSG00000131013	EFO_0000685	0.947839
IL24	HIV infection	ENSG00000162892	EFO_0000764	0.947839
AVP	chronic obstructive pulmonary disease	ENSG00000101200	EFO_0000341	0.947821
PENK	migraine disorder	ENSG00000181195	EFO_0003821	0.94778
USP7	immune system disease	ENSG00000187555	EFO_0000540	0.947765
OXT	cardiovascular disease	ENSG00000101405	EFO_0000319	0.947759
PRH2	rheumatoid arthritis	ENSG00000134551	EFO_0000685	0.947755
TRPV6	COVID-19	ENSG00000165125	MONDO_0100096	0.947755
KCNK1	Brugada syndrome	ENSG00000135750	Orphanet_130	0.947752
LPO	rheumatoid arthritis	ENSG00000167419	EFO_0000685	0.947734
RHO	type II diabetes mellitus	ENSG00000163914	EFO_0001360	0.947718
KCNN1	epilepsy	ENSG00000105642	EFO_0000474	0.947712
TCN2	obesity	ENSG00000185339	EFO_0001073	0.947698
OPN1SW	schizophrenia	ENSG00000128617	EFO_0000692	0.947696
NTSR2	unipolar depression	ENSG00000169006	EFO_0003761	0.947693
CSPG4	stroke	ENSG00000173546	EFO_0000712	0.947683
NMUR1	diabetes mellitus	ENSG00000171596	EFO_0000400	0.947682
REG3A	multiple sclerosis	ENSG00000172016	EFO_0003885	0.947669
SLC1A2	Parkinson's disease	ENSG00000110436	EFO_0002508	0.94765
SERPINB10	asthma	ENSG00000242550	EFO_0000270	0.947646
CXCR3	migraine disorder	ENSG00000186810	EFO_0003821	0.947639
ASIC2	bipolar disorder	ENSG00000108684	EFO_0000289	0.947634
SLCO2A1	obesity	ENSG00000174640	EFO_0001073	0.947594
PF4V1	coronary artery disease	ENSG00000109272	EFO_0001645	0.947569
SLC6A18	hypertension	ENSG00000164363	EFO_0000537	0.947567
INSL5	type II diabetes mellitus	ENSG00000172410	EFO_0001360	0.947537
KCNN1	ischemia reperfusion injury	ENSG00000105642	EFO_0002687	0.947536
SLC1A6	major depressive disorder	ENSG00000105143	MONDO_0002009	0.947535
TRIO	schizophrenia	ENSG00000038382	EFO_0000692	0.947526
GCG	cardiovascular disease	ENSG00000115263	EFO_0000319	0.947495
ADH5	obesity	ENSG00000197894	EFO_0001073	0.947494
NR1H3	cardiovascular disease	ENSG00000025434	EFO_0000319	0.94747
UCN	diabetes mellitus	ENSG00000163794	EFO_0000400	0.947434
TRIB3	cardiovascular disease	ENSG00000101255	EFO_0000319	0.947387
PRKACA	Alzheimer's disease	ENSG00000072062	EFO_0000249	0.94735
NPC1	coronary artery disease	ENSG00000141458	EFO_0001645	0.94735
GPR183	irritable bowel syndrome	ENSG00000169508	EFO_0000555	0.947322
NR2E3	Alzheimer's disease	ENSG00000278570	EFO_0000249	0.947305
F2RL1	asthma	ENSG00000164251	EFO_0000270	0.947303
SGK1	stroke	ENSG00000118515	EFO_0000712	0.9473
PON1	chronic kidney disease	ENSG00000005421	EFO_0003884	0.947295
ACKR4	immune system disease	ENSG00000129048	EFO_0000540	0.94729
SIRT2	cardiovascular disease	ENSG00000068903	EFO_0000319	0.947269
PPIL4	systemic lupus erythematosus	ENSG00000131013	EFO_0002690	0.947227
CD55	psoriasis	ENSG00000196352	EFO_0000676	0.94722
TMED10	schizophrenia	ENSG00000170348	EFO_0000692	0.947219
PHOSPHO1	type II diabetes mellitus	ENSG00000173868	EFO_0001360	0.947176
LIPG	cardiovascular disease	ENSG00000101670	EFO_0000319	0.947166
PLA2G4A	atherosclerosis	ENSG00000116711	EFO_0003914	0.947151
LRRC55	diabetes mellitus	ENSG00000183908	EFO_0000400	0.947132
PLK1	coronary artery disease	ENSG00000166851	EFO_0001645	0.947125
PDYN	unipolar depression	ENSG00000101327	EFO_0003761	0.947121
CYP2C8	obesity	ENSG00000138115	EFO_0001073	0.947087
NAT1	schizophrenia	ENSG00000171428	EFO_0000692	0.947065
HSD17B10	type II diabetes mellitus	ENSG00000072506	EFO_0001360	0.947064
ORM1	chronic obstructive pulmonary disease	ENSG00000229314	EFO_0000341	0.947044
CCR8	obesity	ENSG00000179934	EFO_0001073	0.947043
SCN2B	type II diabetes mellitus	ENSG00000149575	EFO_0001360	0.947035
CYP1A1	diabetes mellitus	ENSG00000140465	EFO_0000400	0.947027
CCL27	coronary artery disease	ENSG00000213927	EFO_0001645	0.947016
TK2	psoriasis	ENSG00000166548	EFO_0000676	0.947002
VIPR1	type II diabetes mellitus	ENSG00000114812	EFO_0001360	0.947001
CLCN3	type II diabetes mellitus	ENSG00000109572	EFO_0001360	0.94697
LGR5	chronic obstructive pulmonary disease	ENSG00000139292	EFO_0000341	0.946951
TAS1R1	cardiovascular disease	ENSG00000173662	EFO_0000319	0.946942
DIO3	schizophrenia	ENSG00000197406	EFO_0000692	0.946939
SORD	obesity	ENSG00000140263	EFO_0001073	0.946938
LRRC55	depressive disorder	ENSG00000183908	MONDO_0002050	0.946927
KCNK1	unipolar depression	ENSG00000135750	EFO_0003761	0.946919
NFKB1	COVID-19	ENSG00000109320	MONDO_0100096	0.946916
SPAG11B	asthma	ENSG00000164871	EFO_0000270	0.946908
CYP27A1	Alzheimer's disease	ENSG00000135929	EFO_0000249	0.946907
MC5R	unipolar depression	ENSG00000176136	EFO_0003761	0.946896
FBP1	diabetes mellitus	ENSG00000165140	EFO_0000400	0.946871
CYP2R1	coronary artery disease	ENSG00000186104	EFO_0001645	0.946856
ALDH7A1	diabetes mellitus	ENSG00000164904	EFO_0000400	0.946803
CXCL12	Crohn's disease	ENSG00000107562	EFO_0000384	0.946776
AGER	Crohn's disease	ENSG00000204305	EFO_0000384	0.946756
SLC18A1	major depressive disorder	ENSG00000036565	MONDO_0002009	0.946743
IL36RN	cardiovascular disease	ENSG00000136695	EFO_0000319	0.946735
SLC47A1	hypertension	ENSG00000142494	EFO_0000537	0.946716
SLC12A6	asthma	ENSG00000140199	EFO_0000270	0.946697
PNP	immune system disease	ENSG00000198805	EFO_0000540	0.946682
CBLN1	type II diabetes mellitus	ENSG00000102924	EFO_0001360	0.946673
MAP3K14	coronary artery disease	ENSG00000006062	EFO_0001645	0.946637
SLC12A2	migraine disorder	ENSG00000064651	EFO_0003821	0.946604
GPR55	acute coronary syndrome	ENSG00000135898	EFO_0005672	0.946559
UCN	rheumatoid arthritis	ENSG00000163794	EFO_0000685	0.946531
A2M	osteoarthritis	ENSG00000175899	EFO_0002506	0.94653
ACR	chronic kidney disease	ENSG00000100312	EFO_0003884	0.946524
RB1	Parkinson's disease	ENSG00000139687	EFO_0002508	0.94646
LAD1	diabetes mellitus	ENSG00000159166	EFO_0000400	0.946423
CGB5	obesity	ENSG00000189052	EFO_0001073	0.946419
NR4A2	cardiovascular disease	ENSG00000153234	EFO_0000319	0.946404
CELSR1	stroke	ENSG00000075275	EFO_0000712	0.946397
NPY1R	unipolar depression	ENSG00000164128	EFO_0003761	0.946394
MBTPS1	cardiovascular disease	ENSG00000140943	EFO_0000319	0.946392
CHRFAM7A	epilepsy	ENSG00000166664	EFO_0000474	0.946389
ENTPD1	diabetes mellitus	ENSG00000138185	EFO_0000400	0.946385
GABRR2	anxiety disorder	ENSG00000111886	EFO_0006788	0.946374
MLN	multiple sclerosis	ENSG00000096395	EFO_0003885	0.946343
GRM4	Parkinson's disease	ENSG00000124493	EFO_0002508	0.946337
FKBP5	type II diabetes mellitus	ENSG00000096060	EFO_0001360	0.946336
AIMP1	obesity	ENSG00000164022	EFO_0001073	0.946318
TYMP	cardiovascular disease	ENSG00000025708	EFO_0000319	0.94627
CFB	Alzheimer's disease	ENSG00000243649	EFO_0000249	0.946249
AZGP1	type II diabetes mellitus	ENSG00000160862	EFO_0001360	0.946232
UCN	cardiovascular disease	ENSG00000163794	EFO_0000319	0.946226
GIPR	cardiovascular disease	ENSG00000010310	EFO_0000319	0.946206
SST	rheumatoid arthritis	ENSG00000157005	EFO_0000685	0.946206
CHRFAM7A	Spinal cord injury	ENSG00000166664	EFO_1001919	0.946203
PLA2R1	HIV infection	ENSG00000153246	EFO_0000764	0.9462
SLC1A3	major depressive disorder	ENSG00000079215	MONDO_0002009	0.946173
VIP	depressive disorder	ENSG00000146469	MONDO_0002050	0.94614
SLC12A5	epilepsy	ENSG00000124140	EFO_0000474	0.946128
NRXN1	cardiovascular disease	ENSG00000179915	EFO_0000319	0.946112
NOX4	chronic kidney disease	ENSG00000086991	EFO_0003884	0.946097
FKBP5	cardiovascular disease	ENSG00000096060	EFO_0000319	0.946095
SFTPA1	obesity	ENSG00000122852	EFO_0001073	0.946086
ADCY5	schizophrenia	ENSG00000173175	EFO_0000692	0.946085
CYP2B6	type II diabetes mellitus	ENSG00000197408	EFO_0001360	0.946067
IGFBP3	cardiovascular disease	ENSG00000146674	EFO_0000319	0.946053
HSD17B7	metabolic disease	ENSG00000132196	EFO_0000589	0.946051
ATP7B	schizophrenia	ENSG00000123191	EFO_0000692	0.946028
SERPINB6	coronary artery disease	ENSG00000124570	EFO_0001645	0.946016
SLC12A5	brain injury	ENSG00000124140	MONDO_0043510	0.945983
UGT1A1	type II diabetes mellitus	ENSG00000241635	EFO_0001360	0.94596
CYP2R1	obesity	ENSG00000186104	EFO_0001073	0.94595
SEMA4D	immune system disease	ENSG00000187764	EFO_0000540	0.945949
ACACA	diabetes mellitus	ENSG00000278540	EFO_0000400	0.94592
ENOX1	coronary artery disease	ENSG00000120658	EFO_0001645	0.945914
ATP12A	COVID-19	ENSG00000075673	MONDO_0100096	0.94589
TRPM2	cardiovascular disease	ENSG00000142185	EFO_0000319	0.945886
ATP1B3	bipolar disorder	ENSG00000069849	EFO_0000289	0.945883
NOS1	multiple sclerosis	ENSG00000089250	EFO_0003885	0.945878
IDE	type I diabetes mellitus	ENSG00000119912	EFO_0001359	0.945874
ATP12A	diabetes mellitus	ENSG00000075673	EFO_0000400	0.945824
CYP4F2	hypertension	ENSG00000186115	EFO_0000537	0.945819
TIMP2	ulcerative colitis	ENSG00000035862	EFO_0000729	0.945808
CIT	coronary artery disease	ENSG00000122966	EFO_0001645	0.94577
RNASEH1	type I diabetes mellitus	ENSG00000171865	EFO_0001359	0.945744
GPR55	cardiovascular disease	ENSG00000135898	EFO_0000319	0.945741
NMUR1	Parkinson's disease	ENSG00000171596	EFO_0002508	0.945722
VWA1	myocardial infarction	ENSG00000179403	EFO_0000612	0.945719
CXCL12	relapsing-remitting multiple sclerosis	ENSG00000107562	EFO_0003929	0.945715
CD160	rheumatoid arthritis	ENSG00000117281	EFO_0000685	0.945705
MBTPS1	kidney disease	ENSG00000140943	EFO_0003086	0.945639
GRID1	Alzheimer's disease	ENSG00000182771	EFO_0000249	0.945627
SHH	coronary artery disease	ENSG00000164690	EFO_0001645	0.945627
SLC1A3	bipolar disorder	ENSG00000079215	EFO_0000289	0.945624
CYP2E1	type II diabetes mellitus	ENSG00000130649	EFO_0001360	0.945591
KCNJ14	depressive disorder	ENSG00000182324	MONDO_0002050	0.945589
CYP4B1	obesity	ENSG00000142973	EFO_0001073	0.945559
PLA2G1B	heart failure	ENSG00000170890	EFO_0003144	0.945528
CYP24A1	osteoarthritis	ENSG00000019186	EFO_0002506	0.945503
GRM4	unipolar depression	ENSG00000124493	EFO_0003761	0.945499
KLHL2	immune system disease	ENSG00000109466	EFO_0000540	0.945489
GSTA2	obesity	ENSG00000244067	EFO_0001073	0.945488
TAS1R1	coronary artery disease	ENSG00000173662	EFO_0001645	0.94547
ATP2A2	atrial fibrillation	ENSG00000174437	EFO_0000275	0.945452
TXN	pulmonary arterial hypertension	ENSG00000136810	EFO_0001361	0.945434
ACKR3	cardiovascular disease	ENSG00000144476	EFO_0000319	0.945432
ENPEP	diabetes mellitus	ENSG00000138792	EFO_0000400	0.945425
DEFB4A	COVID-19	ENSG00000171711	MONDO_0100096	0.945423
APLNR	obesity	ENSG00000134817	EFO_0001073	0.945413
ABCC3	obesity	ENSG00000108846	EFO_0001073	0.94539
SLC16A1	hypertension	ENSG00000155380	EFO_0000537	0.945344
PNP	diabetes mellitus	ENSG00000198805	EFO_0000400	0.945341
VCP	COVID-19	ENSG00000165280	MONDO_0100096	0.945318
CAMKK1	type II diabetes mellitus	ENSG00000004660	EFO_0001360	0.945291
ECE1	cardiovascular disease	ENSG00000117298	EFO_0000319	0.945272
IFNL2	systemic lupus erythematosus	ENSG00000183709	EFO_0002690	0.945271
KLRD1	immune system disease	ENSG00000134539	EFO_0000540	0.945265
SLC47A1	diabetes mellitus	ENSG00000142494	EFO_0000400	0.945263
TMED9	type II diabetes mellitus	ENSG00000184840	EFO_0001360	0.945239
SIRT3	Autosomal dominant polycystic kidney disease	ENSG00000142082	EFO_1001496	0.94521
SHBG	Alzheimer's disease	ENSG00000129214	EFO_0000249	0.945203
CAT	heart failure	ENSG00000121691	EFO_0003144	0.94519
GPR37	Parkinson's disease	ENSG00000170775	EFO_0002508	0.945174
ARSI	coronary artery disease	ENSG00000183876	EFO_0001645	0.945143
HNF4G	diabetes mellitus	ENSG00000164749	EFO_0000400	0.945135
NT5E	chronic kidney disease	ENSG00000135318	EFO_0003884	0.945132
KCNJ6	depressive disorder	ENSG00000157542	MONDO_0002050	0.945111
SLC12A5	migraine disorder	ENSG00000124140	EFO_0003821	0.945109
KCNK4	heart disease	ENSG00000182450	EFO_0003777	0.945105
CYP2J2	myocardial infarction	ENSG00000134716	EFO_0000612	0.945082
CYP21A2	coronary artery disease	ENSG00000231852	EFO_0001645	0.94508
NUCB1	COVID-19	ENSG00000104805	MONDO_0100096	0.945071
NMUR1	dry eye syndrome	ENSG00000171596	EFO_1000906	0.945057
GUCY2F	coronary artery disease	ENSG00000101890	EFO_0001645	0.945054
OLFM4	hypertension	ENSG00000102837	EFO_0000537	0.94503
CCR7	depressive disorder	ENSG00000126353	MONDO_0002050	0.945016
KCNN3	type II diabetes mellitus	ENSG00000143603	EFO_0001360	0.945004
HCAR2	rheumatoid arthritis	ENSG00000182782	EFO_0000685	0.944995
ACKR4	multiple sclerosis	ENSG00000129048	EFO_0003885	0.944954
MIP	heart failure	ENSG00000135517	EFO_0003144	0.944953
CGB5	depressive disorder	ENSG00000189052	MONDO_0002050	0.944947
SLC18A3	Parkinson's disease	ENSG00000187714	EFO_0002508	0.944945
P2RX6	cardiovascular disease	ENSG00000099957	EFO_0000319	0.944942
GRID2	epilepsy	ENSG00000152208	EFO_0000474	0.944927
TRPV2	cardiovascular disease	ENSG00000187688	EFO_0000319	0.944921
AFM	coronary artery disease	ENSG00000079557	EFO_0001645	0.944913
PRKACA	stroke	ENSG00000072062	EFO_0000712	0.94488
DPYD	depressive disorder	ENSG00000188641	MONDO_0002050	0.944874
GRM7	Alzheimer's disease	ENSG00000196277	EFO_0000249	0.944874
REG1A	asthma	ENSG00000115386	EFO_0000270	0.944868
INS	coronary artery disease	ENSG00000254647	EFO_0001645	0.944865
OGN	cardiovascular disease	ENSG00000106809	EFO_0000319	0.944864
CA6	coronary artery disease	ENSG00000131686	EFO_0001645	0.944817
SHH	obesity	ENSG00000164690	EFO_0001073	0.944804
SIRT3	liver disease	ENSG00000142082	EFO_0001421	0.944803
NR2E1	diabetes mellitus	ENSG00000112333	EFO_0000400	0.944803
ATP2C2	Alzheimer's disease	ENSG00000064270	EFO_0000249	0.944799
KLK8	Alzheimer's disease	ENSG00000129455	EFO_0000249	0.944797
NOS3	chronic kidney disease	ENSG00000164867	EFO_0003884	0.944771
FKBP4	Alzheimer's disease	ENSG00000004478	EFO_0000249	0.944744
NUCB2	multiple sclerosis	ENSG00000070081	EFO_0003885	0.944744
LPO	coronary artery disease	ENSG00000167419	EFO_0001645	0.944713
SCARB1	HIV infection	ENSG00000073060	EFO_0000764	0.94471
PNOC	Alzheimer's disease	ENSG00000168081	EFO_0000249	0.944694
ATP6AP2	cardiovascular disease	ENSG00000182220	EFO_0000319	0.944694
ST6GAL1	Alzheimer's disease	ENSG00000073849	EFO_0000249	0.944685
WNT2B	rheumatoid arthritis	ENSG00000134245	EFO_0000685	0.944669
ADCY5	cardiovascular disease	ENSG00000173175	EFO_0000319	0.944624
SLC12A9	HIV infection	ENSG00000146828	EFO_0000764	0.944586
ACKR4	Alzheimer's disease	ENSG00000129048	EFO_0000249	0.944581
SLCO1A2	chronic kidney disease	ENSG00000084453	EFO_0003884	0.944569
NTS	cardiovascular disease	ENSG00000133636	EFO_0000319	0.944543
KCNJ10	obesity	ENSG00000177807	EFO_0001073	0.944538
P2RX2	hypertension	ENSG00000187848	EFO_0000537	0.944515
CCL27	acute myocardial infarction	ENSG00000213927	EFO_0008583	0.944514
PSAP	obesity	ENSG00000197746	EFO_0001073	0.944468
RNLS	cardiovascular disease	ENSG00000184719	EFO_0000319	0.944461
CCL2	HIV infection	ENSG00000108691	EFO_0000764	0.944455
TNFAIP6	osteoarthritis	ENSG00000123610	EFO_0002506	0.944429
NDP	diabetes mellitus	ENSG00000124479	EFO_0000400	0.944371
CHI3L1	HIV infection	ENSG00000133048	EFO_0000764	0.944371
NMUR1	attention deficit hyperactivity disorder	ENSG00000171596	EFO_0003888	0.944371
C1QL1	unipolar depression	ENSG00000131094	EFO_0003761	0.944355
NPSR1	allergic rhinitis	ENSG00000187258	EFO_0005854	0.944353
CPB1	atherosclerosis	ENSG00000153002	EFO_0003914	0.944337
MFAP4	osteoarthritis	ENSG00000166482	EFO_0002506	0.944329
CNTN4	epilepsy	ENSG00000144619	EFO_0000474	0.944311
ALDH1A1	obesity	ENSG00000165092	EFO_0001073	0.944287
IAPP	obesity	ENSG00000121351	EFO_0001073	0.944284
GFPT1	diabetes mellitus	ENSG00000198380	EFO_0000400	0.944278
IRAK1	rheumatoid arthritis	ENSG00000184216	EFO_0000685	0.944274
ELANE	ulcerative colitis	ENSG00000197561	EFO_0000729	0.944245
RNASE4	rheumatoid arthritis	ENSG00000258818	EFO_0000685	0.944236
PYGL	coronary artery disease	ENSG00000100504	EFO_0001645	0.944235
NMUR1	allergic rhinitis	ENSG00000171596	EFO_0005854	0.944234
BST2	rheumatoid arthritis	ENSG00000130303	EFO_0000685	0.944232
C7	obesity	ENSG00000112936	EFO_0001073	0.944227
MAPKAPK2	COVID-19	ENSG00000162889	MONDO_0100096	0.944224
RLN3	acute myocardial infarction	ENSG00000171136	EFO_0008583	0.944174
ASIC1	depressive disorder	ENSG00000110881	MONDO_0002050	0.944172
CYP4F3	multiple sclerosis	ENSG00000186529	EFO_0003885	0.944149
ATP6AP2	coronary artery disease	ENSG00000182220	EFO_0001645	0.944127
GPBAR1	depressive disorder	ENSG00000179921	MONDO_0002050	0.944113
CBLN1	epilepsy	ENSG00000102924	EFO_0000474	0.94411
HPSE	coronary artery disease	ENSG00000173083	EFO_0001645	0.944109
GAL	depressive disorder	ENSG00000069482	MONDO_0002050	0.944105
MDM2	HIV infection	ENSG00000135679	EFO_0000764	0.944084
CPN2	obesity	ENSG00000178772	EFO_0001073	0.944083
SLC1A3	HIV infection	ENSG00000079215	EFO_0000764	0.944034
FFAR2	acute myocardial infarction	ENSG00000126262	EFO_0008583	0.944033
SCD5	obesity	ENSG00000145284	EFO_0001073	0.944023
METAP2	chronic kidney disease	ENSG00000111142	EFO_0003884	0.944017
OPN1SW	unipolar depression	ENSG00000128617	EFO_0003761	0.94401
GSN	coronary artery disease	ENSG00000148180	EFO_0001645	0.944007
ADAMTS18	eye disease	ENSG00000140873	EFO_0003966	0.943979
ALDH1B1	diabetes mellitus	ENSG00000137124	EFO_0000400	0.943957
SLC1A2	type II diabetes mellitus	ENSG00000110436	EFO_0001360	0.943913
CYP2C9	aortic stenosis	ENSG00000138109	EFO_0000266	0.943909
GAL	immune system disease	ENSG00000069482	EFO_0000540	0.943896
VIPR2	migraine disorder	ENSG00000106018	EFO_0003821	0.943891
SOAT2	cardiovascular disease	ENSG00000167780	EFO_0000319	0.943882
ATP12A	cardiovascular disease	ENSG00000075673	EFO_0000319	0.943871
IL34	ulcerative colitis	ENSG00000157368	EFO_0000729	0.943864
C5AR2	coronary artery disease	ENSG00000134830	EFO_0001645	0.943848
IL20RB	asthma	ENSG00000174564	EFO_0000270	0.943846
BPIFB1	asthma	ENSG00000125999	EFO_0000270	0.943833
CNTN4	hypertension	ENSG00000144619	EFO_0000537	0.943817
SLC1A2	diabetes mellitus	ENSG00000110436	EFO_0000400	0.943811
PKM	coronary artery disease	ENSG00000067225	EFO_0001645	0.943802
SLC1A6	drug dependence	ENSG00000105143	EFO_0003890	0.943801
UGT1A1	heart failure	ENSG00000241635	EFO_0003144	0.943787
NR4A1	coronary artery disease	ENSG00000123358	EFO_0001645	0.943775
SLC1A3	social anxiety disorder	ENSG00000079215	EFO_1001917	0.943767
TFF3	rheumatoid arthritis	ENSG00000160180	EFO_0000685	0.943756
SLC5A7	depressive disorder	ENSG00000115665	MONDO_0002050	0.94368
CAMK4	diabetes mellitus	ENSG00000152495	EFO_0000400	0.943657
SLC19A1	chronic kidney disease	ENSG00000173638	EFO_0003884	0.943656
CCR6	Alzheimer's disease	ENSG00000112486	EFO_0000249	0.943651
ABCC5	heart failure	ENSG00000114770	EFO_0003144	0.943625
TXN	hypertension	ENSG00000136810	EFO_0000537	0.943619
XCL1	cardiovascular disease	ENSG00000143184	EFO_0000319	0.943617
ADHFE1	obesity	ENSG00000147576	EFO_0001073	0.943602
COPA	type II diabetes mellitus	ENSG00000122218	EFO_0001360	0.943599
CD27	psoriasis	ENSG00000139193	EFO_0000676	0.943593
MGST1	coronary artery disease	ENSG00000008394	EFO_0001645	0.943588
EDN1	multiple sclerosis	ENSG00000078401	EFO_0003885	0.943573
APOA4	Alzheimer's disease	ENSG00000110244	EFO_0000249	0.943536
GRM8	unipolar depression	ENSG00000179603	EFO_0003761	0.943534
GPR88	Parkinson's disease	ENSG00000181656	EFO_0002508	0.943529
GHRL	cardiovascular disease	ENSG00000157017	EFO_0000319	0.943528
NR5A1	coronary artery disease	ENSG00000136931	EFO_0001645	0.943508
TAAR1	migraine disorder	ENSG00000146399	EFO_0003821	0.943501
ADCY1	type II diabetes mellitus	ENSG00000164742	EFO_0001360	0.943499
IL26	systemic lupus erythematosus	ENSG00000111536	EFO_0002690	0.94349
P2RY14	type II diabetes mellitus	ENSG00000174944	EFO_0001360	0.943478
GRK4	cardiovascular disease	ENSG00000125388	EFO_0000319	0.943468
TRPM2	multiple sclerosis	ENSG00000142185	EFO_0003885	0.943464
LATS1	coronary artery disease	ENSG00000131023	EFO_0001645	0.943429
PINK1	chronic kidney disease	ENSG00000158828	EFO_0003884	0.943411
NR5A1	hypertension	ENSG00000136931	EFO_0000537	0.943406
GALR3	rheumatoid arthritis	ENSG00000128310	EFO_0000685	0.943404
TSPO	mental or behavioural disorder	ENSG00000100300	EFO_0000677	0.943399
GRK1	asthma	ENSG00000185974	EFO_0000270	0.943368
UGT1A9	cardiovascular disease	ENSG00000241119	EFO_0000319	0.943353
BPIFB1	chronic obstructive pulmonary disease	ENSG00000125999	EFO_0000341	0.943342
GUCY2D	Alzheimer's disease	ENSG00000132518	EFO_0000249	0.943322
C3AR1	Alzheimer's disease	ENSG00000171860	EFO_0000249	0.943315
GPX1	chronic kidney disease	ENSG00000233276	EFO_0003884	0.943294
FKBP5	ulcerative colitis	ENSG00000096060	EFO_0000729	0.943284
RSPO3	obesity	ENSG00000146374	EFO_0001073	0.943264
P2RY13	migraine disorder	ENSG00000181631	EFO_0003821	0.943256
SCG2	rheumatoid arthritis	ENSG00000171951	EFO_0000685	0.943246
GSS	coronary artery disease	ENSG00000100983	EFO_0001645	0.943226
ABCC4	type II diabetes mellitus	ENSG00000125257	EFO_0001360	0.94321
RIPK1	chronic kidney disease	ENSG00000137275	EFO_0003884	0.943191
TUBA8	atrial fibrillation	ENSG00000183785	EFO_0000275	0.943181
FCER2	psoriasis	ENSG00000104921	EFO_0000676	0.943153
CHRFAM7A	alcohol dependence	ENSG00000166664	EFO_0003829	0.943129
CYP2C9	acute coronary syndrome	ENSG00000138109	EFO_0005672	0.943129
ABCB1	cardiovascular disease	ENSG00000085563	EFO_0000319	0.943122
TXN	bipolar disorder	ENSG00000136810	EFO_0000289	0.943107
A2M	multiple sclerosis	ENSG00000175899	EFO_0003885	0.943097
HSD17B10	obesity	ENSG00000072506	EFO_0001073	0.943076
LRRC26	stroke	ENSG00000184709	EFO_0000712	0.943075
HMMR	multiple sclerosis	ENSG00000072571	EFO_0003885	0.943067
GH1	HIV infection	ENSG00000259384	EFO_0000764	0.94306
DLL4	Alzheimer's disease	ENSG00000128917	EFO_0000249	0.943034
CA14	Alzheimer's disease	ENSG00000118298	EFO_0000249	0.94303
SFTPD	obesity	ENSG00000133661	EFO_0001073	0.943025
CD36	COVID-19	ENSG00000135218	MONDO_0100096	0.943006
SULT1E1	diabetes mellitus	ENSG00000109193	EFO_0000400	0.942998
PZP	chronic obstructive pulmonary disease	ENSG00000126838	EFO_0000341	0.942972
MAPT	cardiovascular disease	ENSG00000186868	EFO_0000319	0.942968
FPR1	Parkinson's disease	ENSG00000171051	EFO_0002508	0.942963
OXER1	migraine disorder	ENSG00000162881	EFO_0003821	0.942949
ATP6AP2	heart failure	ENSG00000182220	EFO_0003144	0.94294
RHO	chronic kidney disease	ENSG00000163914	EFO_0003884	0.942935
SLC5A3	coronary artery disease	ENSG00000198743	EFO_0001645	0.942896
SFTPA2	COVID-19	ENSG00000185303	MONDO_0100096	0.942895
ATP2A3	asthma	ENSG00000074370	EFO_0000270	0.942886
HEBP1	osteoarthritis	ENSG00000013583	EFO_0002506	0.942884
DEFA1	coronary artery disease	ENSG00000206047	EFO_0001645	0.942837
DHRS4	infertility	ENSG00000157326	EFO_0000545	0.942823
PRKG1	Alzheimer's disease	ENSG00000185532	EFO_0000249	0.942814
PROCR	coronary artery disease	ENSG00000101000	EFO_0001645	0.942813
ELANE	acute myocardial infarction	ENSG00000197561	EFO_0008583	0.942804
PTPRF	hypertension	ENSG00000142949	EFO_0000537	0.942797
SLCO1B1	type II diabetes mellitus	ENSG00000134538	EFO_0001360	0.942786
CXCR6	cardiovascular disease	ENSG00000172215	EFO_0000319	0.942782
PROKR1	type II diabetes mellitus	ENSG00000169618	EFO_0001360	0.942775
IL19	chronic obstructive pulmonary disease	ENSG00000142224	EFO_0000341	0.94275
IL16	Crohn's disease	ENSG00000172349	EFO_0000384	0.942737
TRPM6	type II diabetes mellitus	ENSG00000119121	EFO_0001360	0.942734
ENPEP	chronic kidney disease	ENSG00000138792	EFO_0003884	0.942724
TRPM4	depressive disorder	ENSG00000130529	MONDO_0002050	0.942717
FFAR2	cardiovascular disease	ENSG00000126262	EFO_0000319	0.942714
PKHD1	cardiovascular disease	ENSG00000170927	EFO_0000319	0.942694
MIP	multiple sclerosis	ENSG00000135517	EFO_0003885	0.942687
SERPINB10	chronic obstructive pulmonary disease	ENSG00000242550	EFO_0000341	0.94268
DPYD	liver disease	ENSG00000188641	EFO_0001421	0.942679
CYP2C18	obesity	ENSG00000108242	EFO_0001073	0.942677
IKBKE	rheumatoid arthritis	ENSG00000263528	EFO_0000685	0.942675
ITGAM	immune system disease	ENSG00000169896	EFO_0000540	0.942656
PLP1	multiple sclerosis	ENSG00000123560	EFO_0003885	0.942656
ABCC5	cardiovascular disease	ENSG00000114770	EFO_0000319	0.942648
SLPI	HIV infection	ENSG00000124107	EFO_0000764	0.942646
CXCL11	cardiovascular disease	ENSG00000169248	EFO_0000319	0.942643
KCNK4	Spinal cord injury	ENSG00000182450	EFO_1001919	0.942615
TRPC5	depressive disorder	ENSG00000072315	MONDO_0002050	0.942605
KDM1A	osteoporosis	ENSG00000004487	EFO_0003882	0.942532
SERPINA12	cardiovascular disease	ENSG00000165953	EFO_0000319	0.942517
NOD2	COVID-19	ENSG00000167207	MONDO_0100096	0.942426
DBH	asthma	ENSG00000123454	EFO_0000270	0.942417
HNMT	alcohol dependence	ENSG00000150540	EFO_0003829	0.94241
USP7	osteoporosis	ENSG00000187555	EFO_0003882	0.942401
SPARCL1	osteoarthritis	ENSG00000152583	EFO_0002506	0.942396
PCDH15	migraine disorder	ENSG00000150275	EFO_0003821	0.942393
C2	Alzheimer's disease	ENSG00000166278	EFO_0000249	0.942391
TRPC5	metabolic syndrome	ENSG00000072315	EFO_0000195	0.942385
CXCL17	asthma	ENSG00000189377	EFO_0000270	0.942361
TRPM7	amyotrophic lateral sclerosis	ENSG00000092439	EFO_0000253	0.942359
CXCR5	obesity	ENSG00000160683	EFO_0001073	0.942352
NMUR1	infertility	ENSG00000171596	EFO_0000545	0.942348
DPP6	diabetes mellitus	ENSG00000130226	EFO_0000400	0.942343
ALB	HIV infection	ENSG00000163631	EFO_0000764	0.942292
PPBP	multiple sclerosis	ENSG00000163736	EFO_0003885	0.942276
PTH2R	unipolar depression	ENSG00000144407	EFO_0003761	0.94224
IL32	osteoarthritis	ENSG00000008517	EFO_0002506	0.942222
CREG1	coronary artery disease	ENSG00000143162	EFO_0001645	0.942212
PNOC	asthma	ENSG00000168081	EFO_0000270	0.942207
CYB5R3	hypertension	ENSG00000100243	EFO_0000537	0.942191
ADH5	hypertension	ENSG00000197894	EFO_0000537	0.942181
GRM1	alcohol dependence	ENSG00000152822	EFO_0003829	0.94216
GHRL	Alzheimer's disease	ENSG00000157017	EFO_0000249	0.942157
VIP	schizophrenia	ENSG00000146469	EFO_0000692	0.942144
ATP2C1	diabetes mellitus	ENSG00000017260	EFO_0000400	0.942132
FABP2	hypertension	ENSG00000145384	EFO_0000537	0.942099
GPBAR1	migraine disorder	ENSG00000179921	EFO_0003821	0.942094
PIP	hypertension	ENSG00000159763	EFO_0000537	0.942082
C4A	coronary artery disease	ENSG00000244731	EFO_0001645	0.942053
TPCN2	heart failure	ENSG00000162341	EFO_0003144	0.942051
UCN	chronic obstructive pulmonary disease	ENSG00000163794	EFO_0000341	0.942047
CRLF2	HIV infection	ENSG00000205755	EFO_0000764	0.942044
GPX4	atherosclerosis	ENSG00000167468	EFO_0003914	0.942042
P2RX1	diabetes mellitus	ENSG00000108405	EFO_0000400	0.942001
AMPD1	psoriasis	ENSG00000116748	EFO_0000676	0.941951
P2RY13	acute myocardial infarction	ENSG00000181631	EFO_0008583	0.94193
CAMKK2	obesity	ENSG00000110931	EFO_0001073	0.941886
AGT	COVID-19	ENSG00000135744	MONDO_0100096	0.941869
EPHA1	rheumatoid arthritis	ENSG00000146904	EFO_0000685	0.941861
OPN4	heart disease	ENSG00000122375	EFO_0003777	0.941847
FFAR4	dry eye syndrome	ENSG00000186188	EFO_1000906	0.941844
LDHA	schizophrenia	ENSG00000134333	EFO_0000692	0.941822
SLCO1B3	diabetes mellitus	ENSG00000111700	EFO_0000400	0.9418
GPBAR1	ischemia reperfusion injury	ENSG00000179921	EFO_0002687	0.941798
PRL	immune system disease	ENSG00000172179	EFO_0000540	0.941797
SULT1E1	atherosclerosis	ENSG00000109193	EFO_0003914	0.941771
KALRN	cardiovascular disease	ENSG00000160145	EFO_0000319	0.94176
TXNRD2	chronic obstructive pulmonary disease	ENSG00000184470	EFO_0000341	0.941758
KCNN3	heart failure	ENSG00000143603	EFO_0003144	0.941744
CXCL16	chronic obstructive pulmonary disease	ENSG00000161921	EFO_0000341	0.941737
GRM1	unipolar depression	ENSG00000152822	EFO_0003761	0.941705
HRC	Alzheimer's disease	ENSG00000130528	EFO_0000249	0.941695
STAT5A	COVID-19	ENSG00000126561	MONDO_0100096	0.941679
AGRP	cardiovascular disease	ENSG00000159723	EFO_0000319	0.941645
ENTPD1	coronary artery disease	ENSG00000138185	EFO_0001645	0.941604
SLC6A12	Tourette syndrome	ENSG00000111181	EFO_0004895	0.9416
GPER1	osteoarthritis	ENSG00000164850	EFO_0002506	0.941545
OPN4	Parkinson's disease	ENSG00000122375	EFO_0002508	0.941537
SPAG11B	HIV infection	ENSG00000164871	EFO_0000764	0.941531
PLA2G2D	Alzheimer's disease	ENSG00000117215	EFO_0000249	0.94152
GRPR	autism spectrum disorder	ENSG00000126010	EFO_0003756	0.941514
NLGN1	hypertension	ENSG00000169760	EFO_0000537	0.941505
TAAR1	infertility	ENSG00000146399	EFO_0000545	0.941505
CAMK2B	cardiovascular disease	ENSG00000058404	EFO_0000319	0.941492
ADH4	coronary artery disease	ENSG00000198099	EFO_0001645	0.941482
GRPR	depressive disorder	ENSG00000126010	MONDO_0002050	0.94148
IL3RA	Crohn's disease	ENSG00000185291	EFO_0000384	0.941466
[truncated: 27,088 more rows]
