# Supplementary material for: Empowering the discovery of novel target-disease associations via machine learning approaches in the open targets platform
Source: BMC Bioinformatics. 2022 Jun 16;23:232. doi: 10.1186/s12859-022-04753-4 (PMC9202116; doi:10.1186/s12859-022-04753-4)
Supplement: Supplementary file 8 — Additional file 8. Supplement Table 4. IL12B Ranking List. [file 12859_2022_4753_MOESM8_ESM.csv]

target	disease	targetId	diseaseId	pred
IL12B	immune system disease	ENSG00000113302	EFO_0000540	0.95580226
IL12B	asthma	ENSG00000113302	EFO_0000270	0.94961476
IL12B	rheumatoid arthritis	ENSG00000113302	EFO_0000685	0.9285401
IL12B	uveitis	ENSG00000113302	EFO_1001231	0.8917595
IL12B	alopecia areata	ENSG00000113302	EFO_0004192	0.8835659
IL12B	Alzheimer's disease	ENSG00000113302	EFO_0000249	0.8625836
IL12B	schizophrenia	ENSG00000113302	EFO_0000692	0.862216
IL12B	atopic eczema	ENSG00000113302	EFO_0000274	0.84960294
IL12B	Takayasu arteritis	ENSG00000113302	EFO_1001857	0.8476705
IL12B	temporal arteritis	ENSG00000113302	EFO_1001209	0.8364161
IL12B	obesity	ENSG00000113302	EFO_0001073	0.8306895
IL12B	multiple sclerosis	ENSG00000113302	EFO_0003885	0.82465583
IL12B	osteoarthritis	ENSG00000113302	EFO_0002506	0.8140218
IL12B	ulcerative colitis	ENSG00000113302	EFO_0000729	0.8110609
IL12B	relapsing-remitting multiple sclerosis	ENSG00000113302	EFO_0003929	0.7750288
IL12B	Behcet's syndrome	ENSG00000113302	EFO_0003780	0.75113726
IL12B	diabetes mellitus	ENSG00000113302	EFO_0000400	0.74368954
IL12B	juvenile idiopathic arthritis	ENSG00000113302	EFO_0002609	0.7401242
IL12B	non-alcoholic steatohepatitis	ENSG00000113302	EFO_1001249	0.7374891
IL12B	systemic lupus erythematosus	ENSG00000113302	EFO_0002690	0.73320544
IL12B	ankylosing spondylitis	ENSG00000113302	EFO_0003898	0.7330974
IL12B	graft versus host disease	ENSG00000113302	MONDO_0013730	0.72582567
IL12B	psoriatic arthritis	ENSG00000113302	EFO_0003778	0.71739846
IL12B	alcohol dependence	ENSG00000113302	EFO_0003829	0.71080697
IL12B	dermatitis	ENSG00000113302	MONDO_0002406	0.7098975
IL12B	Crohn's disease	ENSG00000113302	EFO_0000384	0.6959177
IL12B	HIV-1 infection	ENSG00000113302	EFO_0000180	0.6868525
IL12B	periodontitis	ENSG00000113302	EFO_0000649	0.6834563
IL12B	Tuberculosis	ENSG00000113302	Orphanet_3389	0.67681295
IL12B	post-traumatic stress disorder	ENSG00000113302	EFO_0001358	0.6721301
IL12B	psoriasis	ENSG00000113302	EFO_0000676	0.67159593
IL12B	viral disease	ENSG00000113302	EFO_0000763	0.67042077
IL12B	Cystic fibrosis	ENSG00000113302	Orphanet_586	0.6682126
IL12B	Abdominal Aortic Aneurysm	ENSG00000113302	EFO_0004214	0.653386
IL12B	psoriasis vulgaris	ENSG00000113302	EFO_1001494	0.63942015
IL12B	gout	ENSG00000113302	EFO_0004274	0.62879074
IL12B	infertility	ENSG00000113302	EFO_0000545	0.62152594
IL12B	acute pancreatitis	ENSG00000113302	EFO_1000652	0.62128866
IL12B	allergic rhinitis	ENSG00000113302	EFO_0005854	0.61646694
IL12B	chronic hepatitis C virus infection	ENSG00000113302	EFO_0004220	0.6142015
IL12B	hidradenitis suppurativa	ENSG00000113302	EFO_1000710	0.60680777
IL12B	Generalized pustular psoriasis	ENSG00000113302	Orphanet_247353	0.60423464
IL12B	Tourette syndrome	ENSG00000113302	EFO_0004895	0.6027428
IL12B	Lymphedema	ENSG00000113302	Orphanet_79383	0.59760237
IL12B	Graves ophthalmopathy	ENSG00000113302	EFO_1001466	0.5864336
IL12B	irritable bowel syndrome	ENSG00000113302	EFO_0000555	0.583775
IL12B	macrophage activation syndrome	ENSG00000113302	EFO_1001806	0.58111024
IL12B	type I diabetes mellitus	ENSG00000113302	EFO_0001359	0.57742435
IL12B	musculoskeletal system disease	ENSG00000113302	EFO_0009676	0.5755642
IL12B	colitis	ENSG00000113302	EFO_0003872	0.5707749
IL12B	Plasmodium falciparum malaria	ENSG00000113302	EFO_0007444	0.55106944
IL12B	malaria	ENSG00000113302	EFO_0001068	0.5453062
IL12B	atopic asthma	ENSG00000113302	EFO_0010638	0.53751373
IL12B	lung disease	ENSG00000113302	EFO_0003818	0.5359866
IL12B	AIDS	ENSG00000113302	EFO_0000765	0.5270207
IL12B	stroke	ENSG00000113302	EFO_0000712	0.51652277
IL12B	chronic kidney disease	ENSG00000113302	EFO_0003884	0.5055359
IL12B	type II diabetes mellitus	ENSG00000113302	EFO_0001360	0.5019612
IL12B	atrial fibrillation	ENSG00000113302	EFO_0000275	0.5010756
IL12B	allergy	ENSG00000113302	EFO_0003785	0.49557817
IL12B	chronic fatigue syndrome	ENSG00000113302	EFO_0004540	0.4697265
IL12B	chronic obstructive pulmonary disease	ENSG00000113302	EFO_0000341	0.46971747
IL12B	brain aneurysm	ENSG00000113302	EFO_0003870	0.45838806
IL12B	aortic stenosis	ENSG00000113302	EFO_0000266	0.4416032
IL12B	chronic hepatitis B virus infection	ENSG00000113302	EFO_0004239	0.42806908
IL12B	pouchitis	ENSG00000113302	EFO_0003921	0.41779956
IL12B	bullous pemphigoid	ENSG00000113302	EFO_0007187	0.41757408
IL12B	Autoimmune Hepatitis	ENSG00000113302	EFO_0005676	0.401892
IL12B	hepatitis B virus infection	ENSG00000113302	EFO_0004197	0.4017318
IL12B	peripheral neuropathy	ENSG00000113302	EFO_0003100	0.39935002
IL12B	cytomegalovirus infection	ENSG00000113302	EFO_0001062	0.3955459
IL12B	altitude sickness	ENSG00000113302	EFO_1000782	0.35363004
IL12B	kidney disease	ENSG00000113302	EFO_0003086	0.33913466
IL12B	arthritis	ENSG00000113302	EFO_0005856	0.33358178
IL12B	urinary tract infection	ENSG00000113302	EFO_0003103	0.33358178
IL12B	spondylitis	ENSG00000113302	MONDO_0003937	0.3262909
IL12B	Leishmaniasis	ENSG00000113302	EFO_0005044	0.3214204
IL12B	prediabetes syndrome	ENSG00000113302	EFO_1001121	0.31585345
IL12B	unipolar depression	ENSG00000113302	EFO_0003761	0.29600844
IL12B	leptospirosis	ENSG00000113302	EFO_0007344	0.29518163
IL12B	allergic asthma	ENSG00000113302	MONDO_0004784	0.29423845
IL12B	Mycobacterium infection	ENSG00000113302	EFO_0009429	0.2885033
IL12B	Huntington disease	ENSG00000113302	Orphanet_399	0.28417185
IL12B	macular degeneration	ENSG00000113302	EFO_0009606	0.2839374
IL12B	pemphigus vulgaris	ENSG00000113302	EFO_0004719	0.26435578
IL12B	coronary artery disease	ENSG00000113302	EFO_0001645	0.25997642
IL12B	inflammatory bowel disease	ENSG00000113302	EFO_0003767	0.25603878
IL12B	age-related macular degeneration	ENSG00000113302	EFO_0001365	0.25232965
IL12B	atherosclerosis	ENSG00000113302	EFO_0003914	0.25087598
IL12B	myocardial infarction	ENSG00000113302	EFO_0000612	0.2482019
IL12B	hepatitis C virus infection	ENSG00000113302	EFO_0003047	0.23073266
IL12B	infectious disease	ENSG00000113302	EFO_0005741	0.22790647
IL12B	anemia (disease)	ENSG00000113302	MONDO_0002280	0.21322224
IL12B	ichthyosis (disease)	ENSG00000113302	MONDO_0019269	0.21322224
IL12B	Spinal cord injury	ENSG00000113302	EFO_1001919	0.21282461
IL12B	peptic ulcer disease	ENSG00000113302	MONDO_0004247	0.2100378
IL12B	acute chest syndrome	ENSG00000113302	EFO_0007129	0.20941651
IL12B	endometriosis	ENSG00000113302	EFO_0001065	0.20871998
IL12B	Marfan syndrome	ENSG00000113302	Orphanet_558	0.2073446
IL12B	dengue disease	ENSG00000113302	EFO_0005547	0.20729606
IL12B	dermatomyositis	ENSG00000113302	EFO_0000398	0.20328453
IL12B	polycystic ovary syndrome	ENSG00000113302	EFO_0000660	0.20298561
IL12B	Vogt-Koyanagi-Harada disease	ENSG00000113302	Orphanet_3437	0.18674372
IL12B	eye disease	ENSG00000113302	EFO_0003966	0.1852956
IL12B	parasitic infection	ENSG00000113302	EFO_0001067	0.1761513
IL12B	sclerosing cholangitis	ENSG00000113302	EFO_0004268	0.16881496
IL12B	Dengue Hemorrhagic Fever	ENSG00000113302	EFO_0004227	0.15889147
IL12B	Sarcoidosis	ENSG00000113302	Orphanet_797	0.14401548
IL12B	impulse control disorder	ENSG00000113302	MONDO_0001162	0.13493761
IL12B	Chronic granulomatous disease	ENSG00000113302	Orphanet_379	0.12872331
IL12B	Chagas cardiomyopathy	ENSG00000113302	EFO_0005529	0.12834036
IL12B	obstructive sleep apnea	ENSG00000113302	EFO_0003918	0.12500188
IL12B	celiac disease	ENSG00000113302	EFO_0001060	0.11837883
IL12B	rheumatic heart disease	ENSG00000113302	EFO_1001161	0.11499419
IL12B	Adrenomyeloneuropathy	ENSG00000113302	Orphanet_139399	0.10829056
IL12B	Lyme disease	ENSG00000113302	EFO_0008510	0.10671487
IL12B	spondyloarthropathy	ENSG00000113302	EFO_0000706	0.10112316
IL12B	cardiomyopathy	ENSG00000113302	EFO_0000318	0.10073873
IL12B	cataract	ENSG00000113302	EFO_0001059	0.100298725
IL12B	retinal detachment	ENSG00000113302	EFO_0005773	0.09991135
IL12B	pericarditis	ENSG00000113302	EFO_0007427	0.093944624
IL12B	autoimmune disease	ENSG00000113302	EFO_0005140	0.08019793
IL12B	erectile dysfunction	ENSG00000113302	EFO_0004234	0.079580255
IL12B	myositis	ENSG00000113302	EFO_0000783	0.07854982
IL12B	emphysema	ENSG00000113302	EFO_0000464	0.067968085
IL12B	keratosis	ENSG00000113302	EFO_1000720	0.066589236
IL12B	gastroparesis	ENSG00000113302	EFO_1000948	0.055172462
IL12B	ulcer disease	ENSG00000113302	MONDO_0043839	0.0523368
IL12B	gastroesophageal reflux disease	ENSG00000113302	EFO_0003948	0.051661387
IL12B	Severe combined immunodeficiency	ENSG00000113302	Orphanet_183660	0.050256416
IL12B	urolithiasis	ENSG00000113302	MONDO_0024647	0.048780147
IL12B	bacterial disease	ENSG00000113302	EFO_0000771	0.047945805
IL12B	intracerebral hemorrhage	ENSG00000113302	EFO_0005669	0.04752946
IL12B	Mendelian susceptibility to mycobacterial diseases due to complete IL12B deficiency	ENSG00000113302	Orphanet_319558	0.04706048
IL12B	cerebral infarction	ENSG00000113302	MONDO_0002679	0.046332274
IL12B	pelvic organ prolapse	ENSG00000113302	EFO_0004710	0.045022257
IL12B	seborrheic dermatitis	ENSG00000113302	EFO_1000764	0.043344717
IL12B	corneal edema	ENSG00000113302	EFO_1000879	0.041885406
IL12B	nervous system disease	ENSG00000113302	EFO_0000618	0.03381427
IL12B	Disorder of lipid metabolism	ENSG00000113302	Orphanet_309005	0.030613234
IL12B	Atypical hemolytic-uremic syndrome	ENSG00000113302	Orphanet_2134	0.030222697
IL12B	Non-immunoglobulin-mediated membranoproliferative glomerulonephritis	ENSG00000113302	Orphanet_329918	0.030222697
IL12B	Primary immunodeficiency due to a defect in adaptive immunity	ENSG00000113302	Orphanet_179006	0.030142952
IL12B	male infertility	ENSG00000113302	EFO_0004248	0.027242862
IL12B	coronary atherosclerosis	ENSG00000113302	MONDO_0021661	0.025458658
IL12B	Pelvic Inflammatory Disease	ENSG00000113302	EFO_1001388	0.025017047
IL12B	Wiskott-Aldrich syndrome	ENSG00000113302	Orphanet_906	0.023848956
IL12B	thrombophilia	ENSG00000113302	EFO_0009315	0.02248571
IL12B	dysplasia of cervix	ENSG00000113302	EFO_1000910	0.0208502
IL12B	retinopathy	ENSG00000113302	EFO_0003839	0.020622963
IL12B	respiratory system disease	ENSG00000113302	EFO_0000684	0.01924804
IL12B	heart valve disease	ENSG00000113302	EFO_0009551	0.01886128
IL12B	joint disease	ENSG00000113302	EFO_1000999	0.01732013
IL12B	Otitis media	ENSG00000113302	EFO_0004992	0.017010208
IL12B	sensorineural hearing loss	ENSG00000113302	EFO_1001176	0.016297432
IL12B	urethritis	ENSG00000113302	EFO_0003878	0.01606751
IL12B	sleep apnea	ENSG00000113302	EFO_0003877	0.015855791
IL12B	cellulitis	ENSG00000113302	EFO_0003035	0.015178318
IL12B	Atypical hemolytic-uremic syndrome with H factor anomaly	ENSG00000113302	Orphanet_93579	0.012225603
IL12B	Dense deposit disease	ENSG00000113302	Orphanet_93571	0.012225603
IL12B	Immunodeficiency due to a complement cascade protein anomaly	ENSG00000113302	Orphanet_101992	0.012225603
IL12B	Immunodeficiency with factor H anomaly	ENSG00000113302	Orphanet_200421	0.012225603
IL12B	Primary membranoproliferative glomerulonephritis	ENSG00000113302	Orphanet_54370	0.012225603
IL12B	complement factor H deficiency	ENSG00000113302	MONDO_0012350	0.012225603
IL12B	heart aneurysm	ENSG00000113302	EFO_1000959	0.012181337
IL12B	Alopecia	ENSG00000113302	Orphanet_79364	0.011808958
IL12B	Meniere disease	ENSG00000113302	EFO_0006862	0.010027009
IL12B	hypersomnia	ENSG00000113302	EFO_0005246	0.010027009
IL12B	autoimmune thyroid disease	ENSG00000113302	EFO_0006812	0.009355992
IL12B	leprosy	ENSG00000113302	EFO_0001054	0.009355992
IL12B	abscess	ENSG00000113302	EFO_0003030	0.00926758
IL12B	spontaneous abortion	ENSG00000113302	EFO_1001255	0.009264639
IL12B	pulmonary edema	ENSG00000113302	EFO_1001134	0.009141354
IL12B	bladder neck obstruction	ENSG00000113302	EFO_1000840	0.008685879
IL12B	urethral disease	ENSG00000113302	EFO_0009689	0.008685879
IL12B	compensatory emphysema	ENSG00000113302	MONDO_0000924	0.008599638
IL12B	cystitis	ENSG00000113302	EFO_1000025	0.008599638
IL12B	interstitial emphysema	ENSG00000113302	MONDO_0000923	0.008599638
IL12B	device complication	ENSG00000113302	EFO_0009519	0.008597479
IL12B	pituitary gland disease	ENSG00000113302	EFO_0009607	0.008481385
IL12B	enthesopathy	ENSG00000113302	EFO_0009666	0.008400747
IL12B	esophageal disease	ENSG00000113302	EFO_0009544	0.008400747
IL12B	Severe congenital neutropenia	ENSG00000113302	Orphanet_42738	0.007997416
IL12B	Kostmann syndrome	ENSG00000113302	Orphanet_99749	0.0078048958
IL12B	adrenal gland hyperfunction	ENSG00000113302	EFO_1000797	0.0077812723
IL12B	congenital abnormality	ENSG00000113302	MONDO_0000839	0.0077812723
IL12B	vertebral joint disease	ENSG00000113302	EFO_0009477	0.0077812723
IL12B	bladder disease	ENSG00000113302	EFO_1000018	0.007712408
IL12B	urinary system disease	ENSG00000113302	EFO_0009690	0.007712408
IL12B	Chronic mucocutaneous candidosis	ENSG00000113302	Orphanet_1334	0.0076619177
IL12B	sulfur metabolism disease	ENSG00000113302	MONDO_0056803	0.007065648
IL12B	arterial disorder	ENSG00000113302	MONDO_0000473	0.0069106813
IL12B	erythematosquamous dermatosis	ENSG00000113302	EFO_1000695	0.0069106813
IL12B	thoracic disease	ENSG00000113302	MONDO_0000651	0.0069106813
IL12B	vulvitis	ENSG00000113302	EFO_1001239	0.0069106813
IL12B	eye infection	ENSG00000113302	EFO_1001888	0.006878143
IL12B	ptosis (disease)	ENSG00000113302	MONDO_0000728	0.006634309
IL12B	retinal drusen	ENSG00000113302	EFO_1001155	0.006634309
IL12B	Complement component 3 deficiency	ENSG00000113302	Orphanet_280133	0.0066124853
IL12B	splenic disease	ENSG00000113302	EFO_0009002	0.00639966
IL12B	dermatophytosis	ENSG00000113302	MONDO_0004678	0.0059318678
IL12B	neuritis	ENSG00000113302	MONDO_0002122	0.0059318678
IL12B	occlusion precerebral artery	ENSG00000113302	EFO_0009677	0.0059318678
IL12B	radiculitis	ENSG00000113302	MONDO_0021765	0.0059318678
IL12B	rectal disease	ENSG00000113302	EFO_0009685	0.0059318678
IL12B	digestive system infectious disease	ENSG00000113302	MONDO_0043424	0.005874568
IL12B	retinal vascular disease	ENSG00000113302	MONDO_0002311	0.005874568
IL12B	Escherichia coli Infections	ENSG00000113302	EFO_1001318	0.005574869
IL12B	chronic cystitis	ENSG00000113302	EFO_1000023	0.0055570244
IL12B	perineum disease	ENSG00000113302	EFO_0010689	0.0055570244
IL12B	vulvar disease	ENSG00000113302	MONDO_0002187	0.0055570244
IL12B	Familial hemophagocytic lymphohistiocytosis	ENSG00000113302	Orphanet_540	0.005528462
IL12B	type II complement component 8 deficiency	ENSG00000113302	MONDO_0013421	0.005528462
IL12B	Disorder of neutral amino acid transport	ENSG00000113302	Orphanet_308451	0.005444308
IL12B	Male infertility due to sperm disorder	ENSG00000113302	Orphanet_399771	0.005444308
IL12B	cervix disease	ENSG00000113302	MONDO_0002256	0.005444308
IL12B	nephritis	ENSG00000113302	EFO_1002050	0.005444308
IL12B	Disorder of amino acid absorption and transport	ENSG00000113302	Orphanet_79166	0.005400035
IL12B	complication	ENSG00000113302	EFO_0009518	0.005400035
IL12B	Menstrual disorder	ENSG00000113302	EFO_0010270	0.0051327473
IL12B	endocervicitis	ENSG00000113302	MONDO_0003632	0.0051327473
IL12B	infectious arthritis	ENSG00000113302	EFO_1001351	0.0051327473
IL12B	Immunodeficiency due to a late component of complements deficiency	ENSG00000113302	Orphanet_169150	0.005118618
IL12B	atrophic gastritis	ENSG00000113302	EFO_1000826	0.005064165
IL12B	breast disease	ENSG00000113302	EFO_0009483	0.005064165
IL12B	choledocholithiasis	ENSG00000113302	EFO_1000865	0.005064165
IL12B	deficiency anemia	ENSG00000113302	MONDO_0001639	0.005064165
IL12B	fractures, ununited	ENSG00000113302	EFO_0009707	0.005064165
IL12B	hypothalamic disease	ENSG00000113302	MONDO_0002150	0.005064165
IL12B	inflammatory and toxic neuropathy	ENSG00000113302	MONDO_0002336	0.005064165
IL12B	malunion fracture	ENSG00000113302	EFO_0010684	0.005064165
IL12B	pernicious anemia	ENSG00000113302	EFO_0005576	0.005064165
IL12B	pneumonitis	ENSG00000113302	EFO_1001991	0.005064165
IL12B	stricture or kinking of ureter	ENSG00000113302	MONDO_0002674	0.005064165
IL12B	urethral intrinsic sphincter deficiency	ENSG00000113302	MONDO_0001721	0.005064165
IL12B	uterine prolapse	ENSG00000113302	EFO_1001864	0.005064165
IL12B	Autosomal recessive mendelian susceptibility to mycobacterial diseases due to partial IFNgammaR2 deficiency	ENSG00000113302	Orphanet_319574	0.005050688
IL12B	Mendelian susceptibility to mycobacterial diseases due to complete IFNgammaR2 deficiency	ENSG00000113302	Orphanet_319547	0.005050688
IL12B	Mendelian susceptibility to mycobacterial diseases due to complete IL12RB1 deficiency	ENSG00000113302	Orphanet_319552	0.005050688
IL12B	Mendelian susceptibility to mycobacterial diseases due to complete ISG15 deficiency	ENSG00000113302	Orphanet_319563	0.005050688
IL12B	Recurrent Neisseria infections due to factor D deficiency	ENSG00000113302	Orphanet_169467	0.005050688
IL12B	Susceptibility to viral and mycobacterial infections	ENSG00000113302	Orphanet_391311	0.005050688
IL12B	X-linked agammaglobulinemia	ENSG00000113302	Orphanet_47	0.005050688
IL12B	X-linked mendelian susceptibility to mycobacterial diseases	ENSG00000113302	Orphanet_319605	0.005050688
IL12B	X-linked mendelian susceptibility to mycobacterial diseases due to CYBB deficiency	ENSG00000113302	Orphanet_319623	0.005050688
IL12B	immunodeficiency 28	ENSG00000113302	MONDO_0013953	0.005050688
IL12B	immunodeficiency 51	ENSG00000113302	MONDO_0013500	0.005050688
IL12B	hyperparathyroidism	ENSG00000113302	EFO_0008506	0.00475811
IL12B	parathyroid disease	ENSG00000113302	EFO_0005754	0.00475811
IL12B	plasma protein metabolism disease	ENSG00000113302	MONDO_0002273	0.00475811
IL12B	Isolated agammaglobulinemia	ENSG00000113302	Orphanet_229717	0.004690868
IL12B	T-B+ severe combined immunodeficiency due to CD3delta/CD3epsilon/CD3zeta	ENSG00000113302	Orphanet_169160	0.0034122
IL12B	Agammaglobulinemia	ENSG00000113302	Orphanet_183669	0.003149048
IL12B	Autosomal agammaglobulinemia	ENSG00000113302	Orphanet_33110	0.003149048
IL12B	X-linked immunodeficiency with magnesium defect, Epstein-Barr virus infection and neoplasia	ENSG00000113302	Orphanet_317476	0.003149048
IL12B	Combined immunodeficiency due to MALT1 deficiency	ENSG00000113302	Orphanet_397964	0.0027121324
IL12B	Griscelli disease	ENSG00000113302	Orphanet_381	0.0027121324
IL12B	Griscelli disease type 2	ENSG00000113302	Orphanet_79477	0.0027121324
IL12B	Combined immunodeficiency due to STK4 deficiency	ENSG00000113302	Orphanet_314689	0.0026468048
IL12B	Recurrent infection due to specific granule deficiency	ENSG00000113302	Orphanet_169142	0.0026468048
IL12B	X-linked lymphoproliferative disease	ENSG00000113302	Orphanet_2442	0.0026468048
IL12B	X-linked severe congenital neutropenia	ENSG00000113302	Orphanet_86788	0.0026468048
IL12B	Common variable immunodeficiency	ENSG00000113302	Orphanet_1572	0.002400873
