# Supplementary material for: Empowering the discovery of novel target-disease associations via machine learning approaches in the open targets platform
Source: BMC Bioinformatics. 2022 Jun 16;23:232. doi: 10.1186/s12859-022-04753-4 (PMC9202116; doi:10.1186/s12859-022-04753-4)
Supplement: Supplementary file 9 — Additional file 9. Supplement Table 5. IL23R Ranking List. [file 12859_2022_4753_MOESM9_ESM.csv]

target	disease	targetId	diseaseId	pred
IL23R	asthma	ENSG00000162594	EFO_0000270	0.9556333
IL23R	rheumatoid arthritis	ENSG00000162594	EFO_0000685	0.93506414
IL23R	obesity	ENSG00000162594	EFO_0001073	0.91853416
IL23R	HIV infection	ENSG00000162594	EFO_0000764	0.90885293
IL23R	chronic obstructive pulmonary disease	ENSG00000162594	EFO_0000341	0.89542097
IL23R	graft versus host disease	ENSG00000162594	MONDO_0013730	0.8641294
IL23R	relapsing-remitting multiple sclerosis	ENSG00000162594	EFO_0003929	0.86311066
IL23R	irritable bowel syndrome	ENSG00000162594	EFO_0000555	0.8551331
IL23R	Takayasu arteritis	ENSG00000162594	EFO_1001857	0.8145335
IL23R	Crohn's disease	ENSG00000162594	EFO_0000384	0.81293625
IL23R	Alzheimer's disease	ENSG00000162594	EFO_0000249	0.81116235
IL23R	temporal arteritis	ENSG00000162594	EFO_1001209	0.7960118
IL23R	diabetes mellitus	ENSG00000162594	EFO_0000400	0.7779514
IL23R	multiple sclerosis	ENSG00000162594	EFO_0003885	0.7764909
IL23R	dry eye syndrome	ENSG00000162594	EFO_1000906	0.7748395
IL23R	ankylosing spondylitis	ENSG00000162594	EFO_0003898	0.7737479
IL23R	uveitis	ENSG00000162594	EFO_1001231	0.7720333
IL23R	ulcerative colitis	ENSG00000162594	EFO_0000729	0.76527905
IL23R	pancreatitis	ENSG00000162594	EFO_0000278	0.75680035
IL23R	dermatomyositis	ENSG00000162594	EFO_0000398	0.73426664
IL23R	chronic hepatitis B virus infection	ENSG00000162594	EFO_0004239	0.73357606
IL23R	stroke	ENSG00000162594	EFO_0000712	0.7251962
IL23R	scleroderma	ENSG00000162594	EFO_1001993	0.7120075
IL23R	juvenile idiopathic arthritis	ENSG00000162594	EFO_0002609	0.70515656
IL23R	Sjogren syndrome	ENSG00000162594	EFO_0000699	0.69739544
IL23R	cerebral palsy	ENSG00000162594	EFO_1000632	0.69182575
IL23R	psoriasis	ENSG00000162594	EFO_0000676	0.6904887
IL23R	systemic scleroderma	ENSG00000162594	EFO_0000717	0.6900502
IL23R	allergic rhinitis	ENSG00000162594	EFO_0005854	0.6850958
IL23R	cardiovascular disease	ENSG00000162594	EFO_0000319	0.67094624
IL23R	hypertension	ENSG00000162594	EFO_0000537	0.67021084
IL23R	altitude sickness	ENSG00000162594	EFO_1000782	0.6698581
IL23R	systemic lupus erythematosus	ENSG00000162594	EFO_0002690	0.6686036
IL23R	aortic stenosis	ENSG00000162594	EFO_0000266	0.662787
IL23R	immune system disease	ENSG00000162594	EFO_0000540	0.65252227
IL23R	hepatitis B virus infection	ENSG00000162594	EFO_0004197	0.65184176
IL23R	Graves ophthalmopathy	ENSG00000162594	EFO_1001466	0.62359864
IL23R	liver disease	ENSG00000162594	EFO_0001421	0.618464
IL23R	acute pancreatitis	ENSG00000162594	EFO_1000652	0.60953104
IL23R	pulmonary hypertension	ENSG00000162594	MONDO_0005149	0.60633576
IL23R	lupus erythematosus	ENSG00000162594	MONDO_0004670	0.602274
IL23R	inflammatory bowel disease	ENSG00000162594	EFO_0003767	0.5967571
IL23R	psoriasis vulgaris	ENSG00000162594	EFO_1001494	0.59139264
IL23R	Barrett's esophagus	ENSG00000162594	EFO_0000280	0.5804971
IL23R	type I diabetes mellitus	ENSG00000162594	EFO_0001359	0.5727779
IL23R	Multiple Organ Failure	ENSG00000162594	EFO_1001373	0.5707447
IL23R	malaria	ENSG00000162594	EFO_0001068	0.57054794
IL23R	necrotizing enterocolitis	ENSG00000162594	EFO_0003928	0.5681773
IL23R	bacterial disease	ENSG00000162594	EFO_0000771	0.54943544
IL23R	Tuberculosis	ENSG00000162594	Orphanet_3389	0.54112303
IL23R	Behcet's syndrome	ENSG00000162594	EFO_0003780	0.5337152
IL23R	alopecia areata	ENSG00000162594	EFO_0004192	0.51778144
IL23R	gout	ENSG00000162594	EFO_0004274	0.51771677
IL23R	IGA glomerulonephritis	ENSG00000162594	EFO_0004194	0.51188576
IL23R	Interauricular communication	ENSG00000162594	Orphanet_1478	0.50344336
IL23R	psoriatic arthritis	ENSG00000162594	EFO_0003778	0.49651787
IL23R	bacteriemia	ENSG00000162594	EFO_0003033	0.48790985
IL23R	Helicobacter pylori infectious disease	ENSG00000162594	EFO_1000961	0.48663187
IL23R	spondyloarthropathy	ENSG00000162594	EFO_0000706	0.47590402
IL23R	syphilis	ENSG00000162594	EFO_0007504	0.4724918
IL23R	Mycobacterium infection	ENSG00000162594	EFO_0009429	0.46860883
IL23R	arthritis	ENSG00000162594	EFO_0005856	0.45142865
IL23R	type II diabetes mellitus	ENSG00000162594	EFO_0001360	0.4508826
IL23R	brain ischemia	ENSG00000162594	MONDO_0005299	0.44378027
IL23R	osteonecrosis	ENSG00000162594	EFO_0004259	0.43630475
IL23R	rheumatic heart disease	ENSG00000162594	EFO_1001161	0.43630475
IL23R	dilated cardiomyopathy	ENSG00000162594	EFO_0000407	0.427208
IL23R	osteoarthritis	ENSG00000162594	EFO_0002506	0.3836505
IL23R	synovitis	ENSG00000162594	EFO_0008997	0.35299942
IL23R	bone fracture	ENSG00000162594	EFO_0003931	0.35190368
IL23R	atherosclerosis	ENSG00000162594	EFO_0003914	0.34908035
IL23R	myocardial infarction	ENSG00000162594	EFO_0000612	0.3484407
IL23R	mental or behavioural disorder	ENSG00000162594	EFO_0000677	0.3395391
IL23R	spondylitis	ENSG00000162594	MONDO_0003937	0.33550394
IL23R	Huntington disease	ENSG00000162594	Orphanet_399	0.3192182
IL23R	coronary artery disease	ENSG00000162594	EFO_0001645	0.3174207
IL23R	macular degeneration	ENSG00000162594	EFO_0009606	0.31631798
IL23R	migraine disorder	ENSG00000162594	EFO_0003821	0.3008274
IL23R	preeclampsia	ENSG00000162594	EFO_0000668	0.2886572
IL23R	Sarcoidosis	ENSG00000162594	Orphanet_797	0.2598496
IL23R	androgenetic alopecia	ENSG00000162594	EFO_0004191	0.24670672
IL23R	gastrointestinal disease	ENSG00000162594	EFO_0010282	0.24666463
IL23R	Alopecia totalis	ENSG00000162594	Orphanet_700	0.24566694
IL23R	fungal infectious disease	ENSG00000162594	MONDO_0002041	0.22856605
IL23R	autoimmune thrombocytopenic purpura	ENSG00000162594	EFO_0007160	0.22824782
IL23R	allergic asthma	ENSG00000162594	MONDO_0004784	0.22238472
IL23R	influenza	ENSG00000162594	EFO_0007328	0.20642076
IL23R	periodontitis	ENSG00000162594	EFO_0000649	0.19859527
IL23R	urticaria	ENSG00000162594	EFO_0005531	0.1889679
IL23R	allergy	ENSG00000162594	EFO_0003785	0.18834725
IL23R	epilepsy	ENSG00000162594	EFO_0000474	0.18151191
IL23R	infectious disease	ENSG00000162594	EFO_0005741	0.17576343
IL23R	systemic juvenile idiopathic arthritis	ENSG00000162594	EFO_1001999	0.16809365
IL23R	pemphigus vulgaris	ENSG00000162594	EFO_0004719	0.1438032
IL23R	Alopecia	ENSG00000162594	Orphanet_79364	0.14096583
IL23R	tooth disease	ENSG00000162594	EFO_1001216	0.14031549
IL23R	viral disease	ENSG00000162594	EFO_0000763	0.13658588
IL23R	pulmonary embolism	ENSG00000162594	EFO_0003827	0.13260868
IL23R	celiac disease	ENSG00000162594	EFO_0001060	0.13229394
IL23R	nicotine dependence	ENSG00000162594	EFO_0003768	0.12924874
IL23R	osteoporosis	ENSG00000162594	EFO_0003882	0.12738329
IL23R	colitis	ENSG00000162594	EFO_0003872	0.12733491
IL23R	brain aneurysm	ENSG00000162594	EFO_0003870	0.12635098
IL23R	Graves disease	ENSG00000162594	EFO_0004237	0.120888695
IL23R	myositis	ENSG00000162594	EFO_0000783	0.10753135
IL23R	autoimmune disease	ENSG00000162594	EFO_0005140	0.106888905
IL23R	anterior uveitis	ENSG00000162594	EFO_1000811	0.10503764
IL23R	Myocardial Ischemia	ENSG00000162594	EFO_1001375	0.102649555
IL23R	sclerosing cholangitis	ENSG00000162594	EFO_0004268	0.10177369
IL23R	radius fracture	ENSG00000162594	EFO_0003957	0.098766774
IL23R	Lyme disease	ENSG00000162594	EFO_0008510	0.09772071
IL23R	dermatitis	ENSG00000162594	MONDO_0002406	0.09356896
IL23R	allergic conjunctivitis	ENSG00000162594	EFO_0007141	0.09315302
IL23R	cataract	ENSG00000162594	EFO_0001059	0.08637595
IL23R	orthostatic hypotension	ENSG00000162594	EFO_0005252	0.0861754
IL23R	coronary atherosclerosis	ENSG00000162594	MONDO_0021661	0.08610751
IL23R	urinary tract infection	ENSG00000162594	EFO_0003103	0.085084304
IL23R	femur fracture	ENSG00000162594	EFO_0008553	0.08431227
IL23R	humerus fracture	ENSG00000162594	EFO_0003943	0.08374214
IL23R	movement disorder	ENSG00000162594	EFO_0004280	0.0784197
IL23R	venous thromboembolism	ENSG00000162594	EFO_0004286	0.072817154
IL23R	bone disease	ENSG00000162594	EFO_0004260	0.06755859
IL23R	retinopathy	ENSG00000162594	EFO_0003839	0.06729733
IL23R	sprain	ENSG00000162594	EFO_0009582	0.06704066
IL23R	hemorrhoid	ENSG00000162594	EFO_0009552	0.06644209
IL23R	joint disease	ENSG00000162594	EFO_1000999	0.06003092
IL23R	optic neuritis	ENSG00000162594	EFO_0007405	0.059731364
IL23R	ankle fracture	ENSG00000162594	EFO_0009615	0.058999542
IL23R	cerebrovascular disorder	ENSG00000162594	EFO_0003763	0.05861715
IL23R	gastroenteritis	ENSG00000162594	EFO_1001463	0.055553954
IL23R	Pelvic Inflammatory Disease	ENSG00000162594	EFO_1001388	0.052035447
IL23R	sleep apnea	ENSG00000162594	EFO_0003877	0.05155685
IL23R	eye disease	ENSG00000162594	EFO_0003966	0.051038448
IL23R	Otitis media	ENSG00000162594	EFO_0004992	0.050307445
IL23R	muscular disease	ENSG00000162594	EFO_0002970	0.04919766
IL23R	open-angle glaucoma	ENSG00000162594	EFO_0004190	0.04871871
IL23R	cerebral atherosclerosis	ENSG00000162594	EFO_1000860	0.04641403
IL23R	intestinal disease	ENSG00000162594	EFO_0009431	0.04577874
IL23R	hypotension	ENSG00000162594	EFO_0005251	0.040016558
IL23R	osteomyelitis	ENSG00000162594	EFO_0003102	0.039775666
IL23R	intracerebral hemorrhage	ENSG00000162594	EFO_0005669	0.03875719
IL23R	Severe combined immunodeficiency	ENSG00000162594	Orphanet_183660	0.037355512
IL23R	substance dependence	ENSG00000162594	MONDO_0004938	0.03442539
IL23R	intermediate coronary syndrome	ENSG00000162594	EFO_1000985	0.03204564
IL23R	dental caries	ENSG00000162594	EFO_0003819	0.031389836
IL23R	nervous system disease	ENSG00000162594	EFO_0000618	0.02903521
IL23R	gastroesophageal reflux disease	ENSG00000162594	EFO_0003948	0.027168745
IL23R	respiratory system disease	ENSG00000162594	EFO_0000684	0.023920512
IL23R	Vogt-Koyanagi-Harada disease	ENSG00000162594	Orphanet_3437	0.0224873
IL23R	tibia fracture	ENSG00000162594	EFO_0003944	0.020638384
IL23R	female infertility	ENSG00000162594	EFO_0008560	0.020112073
IL23R	Alopecia universalis	ENSG00000162594	Orphanet_701	0.019159777
IL23R	hearing loss	ENSG00000162594	EFO_0004238	0.017344827
IL23R	voice disorders	ENSG00000162594	EFO_0009692	0.015599382
IL23R	peripheral vascular disease	ENSG00000162594	EFO_0003875	0.015255332
IL23R	dysplasia of cervix	ENSG00000162594	EFO_1000910	0.01487182
IL23R	Gaucher disease	ENSG00000162594	Orphanet_355	0.01420193
IL23R	adverse effect	ENSG00000162594	EFO_0009658	0.013862312
IL23R	neuralgia	ENSG00000162594	EFO_0009430	0.012354322
IL23R	drug allergy	ENSG00000162594	EFO_0009482	0.012220012
IL23R	psychiatric disorder	ENSG00000162594	MONDO_0002025	0.012102022
IL23R	Combined hyperlipidemia	ENSG00000162594	Orphanet_79211	0.011881845
IL23R	autoimmune thyroid disease	ENSG00000162594	EFO_0006812	0.009912593
IL23R	edema	ENSG00000162594	EFO_0009373	0.008540094
IL23R	Non-syndromic congenital cataract	ENSG00000162594	Orphanet_91492	0.007775756
IL23R	Recurrent infection due to specific granule deficiency	ENSG00000162594	Orphanet_169142	0.0076857675
IL23R	leprosy	ENSG00000162594	EFO_0001054	0.00757761
IL23R	Chronic mucocutaneous candidosis	ENSG00000162594	Orphanet_1334	0.0073235063
IL23R	Congenital cataract - hypertrophic cardiomyopathy - mitochondrial myopathy	ENSG00000162594	Orphanet_1369	0.0071498808
IL23R	anemia (disease)	ENSG00000162594	MONDO_0002280	0.00710305
IL23R	chronic venous hypertension	ENSG00000162594	EFO_0010675	0.0066342647
IL23R	intestinal impaction	ENSG00000162594	MONDO_0004571	0.0066342647
IL23R	Familial hemophagocytic lymphohistiocytosis	ENSG00000162594	Orphanet_540	0.00635365
IL23R	lymphatic system disease	ENSG00000162594	EFO_0007352	0.006341214
IL23R	plasma protein metabolism disease	ENSG00000162594	MONDO_0002273	0.006341214
IL23R	peripheral nervous system disease	ENSG00000162594	EFO_0009387	0.0062678824
IL23R	vitreous body disease	ENSG00000162594	EFO_0008624	0.0062678824
IL23R	complication	ENSG00000162594	EFO_0009518	0.0059106457
IL23R	poisoning	ENSG00000162594	EFO_0008546	0.0059106457
IL23R	sebaceous gland disease	ENSG00000162594	EFO_1000763	0.0059106457
IL23R	Aicardi-Goutières syndrome	ENSG00000162594	Orphanet_51	0.005704498
IL23R	device complication	ENSG00000162594	EFO_0009519	0.005690546
IL23R	exanthem	ENSG00000162594	EFO_1000697	0.005690546
IL23R	diaphragm disease	ENSG00000162594	EFO_0007233	0.0056793354
IL23R	glossodynia	ENSG00000162594	MONDO_0043237	0.0056793354
IL23R	Pulmonary Infarction	ENSG00000162594	EFO_1001408	0.0056275376
IL23R	cartilage disease	ENSG00000162594	EFO_0005802	0.0056275376
IL23R	primary angle closure glaucoma	ENSG00000162594	EFO_1001506	0.0056275376
IL23R	Rare hemorrhagic disorder due to a constitutional platelet anomaly	ENSG00000162594	Orphanet_71202	0.0055324277
IL23R	dislocation	ENSG00000162594	EFO_0009521	0.0055324277
IL23R	occlusion precerebral artery	ENSG00000162594	EFO_0009677	0.0055324277
IL23R	cor pulmonale	ENSG00000162594	MONDO_0004596	0.0055169314
IL23R	foot fracture	ENSG00000162594	EFO_0009618	0.0055169314
IL23R	tooth-supporting structures disease	ENSG00000162594	EFO_0010693	0.0055169314
IL23R	ulcerative stomatitis	ENSG00000162594	MONDO_0004848	0.0055076624
IL23R	Cystic Kidney Disease	ENSG00000162594	EFO_0008615	0.0055034515
IL23R	jaw disease	ENSG00000162594	EFO_0009468	0.0055034515
IL23R	premenstrual tension	ENSG00000162594	MONDO_0004169	0.0055034515
IL23R	primary pulmonary hypertension	ENSG00000162594	MONDO_0001999	0.0055034515
IL23R	mouth mucosa disease	ENSG00000162594	MONDO_0044992	0.0053131958
IL23R	neuritis	ENSG00000162594	MONDO_0002122	0.0053131958
IL23R	radiculitis	ENSG00000162594	MONDO_0021765	0.0053131958
IL23R	Disorder of neutral amino acid transport	ENSG00000162594	Orphanet_308451	0.0049908157
IL23R	central sleep apnea syndrome	ENSG00000162594	MONDO_0004731	0.0049908157
IL23R	sulfur metabolism disease	ENSG00000162594	MONDO_0056803	0.0049908157
IL23R	Bleeding diathesis due to a collagen receptor defect	ENSG00000162594	Orphanet_73271	0.0048290547
IL23R	Bleeding diathesis due to integrin alpha2-beta1 deficiency	ENSG00000162594	Orphanet_98886	0.0048290547
IL23R	Common variable immunodeficiency	ENSG00000162594	Orphanet_1572	0.0047530024
IL23R	Phlebitis	ENSG00000162594	EFO_1001395	0.004643245
IL23R	bladder disease	ENSG00000162594	EFO_1000018	0.004643245
IL23R	nail disease	ENSG00000162594	MONDO_0002884	0.004643245
IL23R	Autosomal dominant non-syndromic sensorineural deafness type DFNA	ENSG00000162594	Orphanet_90635	0.0046393108
IL23R	Autosomal thrombocytopenia with normal platelets	ENSG00000162594	Orphanet_168629	0.00448811
IL23R	Hereditary thrombocytopenia with normal platelets	ENSG00000162594	Orphanet_268322	0.00448811
IL23R	Arteritis	ENSG00000162594	EFO_0009011	0.004487134
IL23R	compensatory emphysema	ENSG00000162594	MONDO_0000924	0.0044096652
IL23R	interstitial emphysema	ENSG00000162594	MONDO_0000923	0.0044096652
IL23R	tooth hard tissue disease	ENSG00000162594	MONDO_0002220	0.0044096652
IL23R	urethral disease	ENSG00000162594	EFO_0009689	0.0044096652
IL23R	urinary system disease	ENSG00000162594	EFO_0009690	0.0044096652
IL23R	Conjunctival Disorder	ENSG00000162594	EFO_1000203	0.004318721
IL23R	exostosis	ENSG00000162594	MONDO_0002181	0.004318721
IL23R	lens disease	ENSG00000162594	EFO_0009674	0.004318721
IL23R	bladder neck obstruction	ENSG00000162594	EFO_1000840	0.0042666337
IL23R	prurigo	ENSG00000162594	MONDO_0021739	0.0042666337
IL23R	skin infection	ENSG00000162594	MONDO_0021201	0.0042666337
IL23R	subcutaneous tissue infection	ENSG00000162594	EFO_0010692	0.0042666337
IL23R	Spirochaetales Infections	ENSG00000162594	EFO_0009567	0.004218217
IL23R	chronic cystitis	ENSG00000162594	EFO_1000023	0.004218217
IL23R	neonatal jaundice	ENSG00000162594	EFO_1000739	0.004218217
IL23R	stricture or kinking of ureter	ENSG00000162594	MONDO_0002674	0.004218217
IL23R	Immunodeficiency due to an early component of complement deficiency	ENSG00000162594	Orphanet_169147	0.0041501475
IL23R	type II hypersensitivity reaction disease	ENSG00000162594	EFO_0005809	0.0041501475
IL23R	Congenital deformities of limbs	ENSG00000162594	Orphanet_294944	0.0041126236
IL23R	fibula fracture	ENSG00000162594	EFO_0009613	0.0041126236
IL23R	type 2 diabetes nephropathy	ENSG00000162594	EFO_0004997	0.0041126236
IL23R	Genetic renal or urinary tract malformation	ENSG00000162594	Orphanet_183539	0.0039435443
IL23R	central nervous system infection	ENSG00000162594	EFO_1001456	0.0039435443
IL23R	dermatophytosis	ENSG00000162594	MONDO_0004678	0.0039435443
IL23R	poliomyelitis	ENSG00000162594	EFO_0007450	0.0039435443
IL23R	COG1-CDG	ENSG00000162594	Orphanet_263508	0.0039200187
IL23R	TMEM165-CDG	ENSG00000162594	Orphanet_314667	0.0039200187
IL23R	Beemer-Ertbruggen syndrome	ENSG00000162594	Orphanet_1237	0.003867153
IL23R	T-B+ severe combined immunodeficiency due to CD3delta/CD3epsilon/CD3zeta	ENSG00000162594	Orphanet_169160	0.0038066383
IL23R	Corneal dystrophy	ENSG00000162594	Orphanet_34533	0.0037471128
IL23R	Optic neuropathy	ENSG00000162594	Orphanet_98671	0.0037471128
IL23R	disease of genitourinary system	ENSG00000162594	EFO_0009663	0.0037471128
IL23R	fractures, ununited	ENSG00000162594	EFO_0009707	0.0037471128
IL23R	gram-negative bacterial infections	ENSG00000162594	MONDO_0021678	0.0037471128
IL23R	malunion fracture	ENSG00000162594	EFO_0010684	0.0037471128
IL23R	tongue disease	ENSG00000162594	MONDO_0001165	0.0037471128
IL23R	X-linked immunodeficiency with magnesium defect, Epstein-Barr virus infection and neoplasia	ENSG00000162594	Orphanet_317476	0.0036688766
IL23R	Autosomal dominant macrothrombocytopenia	ENSG00000162594	Orphanet_140957	0.003533535
IL23R	HELLP syndrome	ENSG00000162594	EFO_0007297	0.0029248053
IL23R	Atypical Gaucher disease due to saposin C deficiency	ENSG00000162594	Orphanet_309252	0.0027457047
IL23R	Delta-beta-thalassemia	ENSG00000162594	Orphanet_231237	0.0027457047
IL23R	Hereditary persistence of fetal hemoglobin - beta-thalassemia	ENSG00000162594	Orphanet_46532	0.0027457047
